# Supplementary material for: NCOR2 represses MHC class I molecule expression to drive metastatic progression of breast cancer
Source: Nat Commun. 2026 May 5;17:6067. doi: 10.1038/s41467-026-72168-3 (PMC13351013; doi:10.1038/s41467-026-72168-3)
Supplement: Supplementary file 3 — Supplementary Dataset 1 [file 41467_2026_72168_MOESM3_ESM.xlsx]

## Sheet: Sheet1
Supplementary Table 1. Differential expression analysis of NCOR2 high and low expressing breast cancer cells in response to IFNγ treatment
Combined differential expression analysis of NCOR2 vs EGFP over 0 and 6 hrs of IFNγ treatment. The columns chr, start, end and peak_id contain information for peak identification; The column log2FC summarizes the mean of log2FoldChange_00h and log2FoldChange_06h columns; upstream2kb_genes column contains the gene name that is within 2kB of the corresponding peak and overlap_genes contains the gen…
chr	start	end	peak_id	log2FoldChange_00h	log2FoldChange_06h	pvalue_00h	pvalue_06h	padj_00h	padj_06h	p_combined	padj_combined	overlap_genes	upstream2kb_genes	assigned_genes	log2FC
chr2	32277951	32278252	4137	-3.03667	-2.82484	1.14091e-09	1.45898e-06	2.4117e-06	0.00253644	5.83085e-14	2.93846e-09	Lcn2		Lcn2	-2.93076
chr9	61859557	61859858	27142	-4.40986	-2.9271	1.19349e-10	0.000326817	8.37313e-07		1.24329e-12	3.13279e-08				-3.66848
chr18	4504581	4504882	47669	-3.25079	-3.01616	4.63002e-08	1.30191e-06	1.75582e-05	0.00253644	1.89515e-12	3.18353e-08				-3.13347
chr15	55610453	55610754	41551	-4.72824	-3.29743	4.54506e-11	0.00398879	6.68609e-07		5.50018e-12	6.92954e-08	Sntb1		Sntb1	-4.01284
chr4	87263153	87263454	11082	-4.14202	-2.49896	6.35349e-11	0.00450888	6.68609e-07		8.56008e-12	8.62771e-08				-3.32049
chr2	103101860	103102161	5204	-3.74193	-2.49307	1.05276e-09	0.000486531	2.4117e-06		1.50076e-11	1.14495e-07	Ehf		Ehf	-3.1175
chr5	144881797	144882098	16664	-3.98461	-5.07634	9.25025e-09	5.87984e-05	8.46478e-06		1.59036e-11	1.14495e-07	Smurf1		Smurf1	-4.53048
chr15	73773724	73774025	42205	-4.27004	-3.06159	7.06707e-09	8.94952e-05	7.43703e-06		1.8398e-11	1.15896e-07				-3.66582
chr11	61488373	61488674	32076	-2.44146	-1.93285	8.07365e-09	0.000105083	7.92272e-06	0.0747836	2.44301e-11	1.23116e-07				-2.18715
chr15	73765578	73765879	42204	-5.08527	-3.04185	1.14557e-09	0.000682113	2.4117e-06		2.25653e-11	1.23116e-07				-4.06356
chr3	108765472	108765773	9552	-3.1662	-1.54493	1.10704e-10	0.010748	8.37313e-07		3.38598e-11	1.46328e-07	Fndc7		Fndc7	-2.35556
chr5	144881918	144882219	16665	-3.89969	-3.98008	2.58734e-08	4.73729e-05	1.36139e-05		3.48435e-11	1.46328e-07	Smurf1		Smurf1	-3.93988
chr18	4504506	4504807	47668	-3.1811	-2.60091	4.48794e-08	3.02309e-05	1.74821e-05	0.0350376	3.84311e-11	1.4898e-07				-2.891
chr4	63262461	63262762	10913	-5.37746	-3.46172	1.05946e-08	0.000150316	8.94834e-06		4.48549e-11	1.60634e-07		Orm1	Orm1	-4.41959
chr5	146704589	146704890	16703	-3.57902	-1.44688	6.16904e-11	0.029491	6.68609e-07		5.1e-11	1.60634e-07	Usp12		Usp12	-2.51295
chr6	85833326	85833627	17963	-3.28607	-1.1072	1.94338e-11	0.0915001	6.68609e-07		4.9888e-11	1.60634e-07				-2.19663
chr15	73785518	73785819	42207	-3.66124	-1.68695	1.82434e-10	0.0130515	9.59921e-07		6.61057e-11	1.95965e-07				-2.6741
chr2	102969351	102969652	5198	-5.53325	-3.30689	1.398e-08	0.000208981	9.67624e-06		8.05149e-11	2.24632e-07				-4.42007
chr6	85833138	85833439	17961	-3.00981	-1.87956	7.14491e-10	0.0043093	2.4117e-06		8.46911e-11	2.24632e-07				-2.44468
chr6	84368011	84368312	17905	-3.91948	-2.32963	3.13807e-09	0.00114275	4.55496e-06		9.80918e-11	2.36403e-07				-3.12456
chr12	112553978	112554279	36780	-2.84842	-2.04718	3.34937e-08	0.00010754	1.51447e-05	0.0747836	9.85109e-11	2.36403e-07		Inf2	Inf2	-2.4478
chr11	61488507	61488808	32077	-2.38267	-2.18064	2.07099e-08	0.000199652	1.21078e-05	0.0850531	1.12513e-10	2.57732e-07				-2.28165
chr4	148614732	148615033	13094	-3.37194	-1.46422	2.54017e-10	0.0238458	1.18807e-06		1.62514e-10	3.41246e-07	Mtor		Mtor	-2.41808
chr4	148614838	148615139	13095	-3.22361	-1.33843	1.75206e-10	0.0335848	9.59921e-07		1.58044e-10	3.41246e-07	Mtor		Mtor	-2.28102
chr15	73765292	73765593	42202	-4.68407	-3.6133	2.28424e-08	0.000290042	1.29936e-05		1.7716e-10	3.57119e-07				-4.14869
chr14	14656994	14657295	39225	-3.89657	-2.33796	4.17033e-09	0.00209023	5.16311e-06		2.307e-10	4.47159e-07				-3.11726
chr2	103101666	103101967	5203	-3.98699	-2.38524	3.53436e-09	0.00323115	4.79921e-06		2.99156e-10	5.58368e-07	Ehf		Ehf	-3.18612
chr13	32451517	32451818	37385	-2.90717	-1.44845	9.01973e-10	0.0161952	2.4117e-06		3.7906e-10	6.8224e-07	Gmds		Gmds	-2.17781
chr7	131529936	131530237	22422	-4.78036	-1.84324	5.90254e-10	0.0261124	2.4117e-06		3.99132e-10	6.93595e-07	Fgfr2		Fgfr2	-3.3118
chr2	103101406	103101707	5201	-4.4629	-3.29321	3.91061e-08	0.000495743	1.63807e-05		4.97584e-10	7.85289e-07	Ehf		Ehf	-3.87805
chr4	84121971	84122272	11058	-3.27216	-2.10098	1.37987e-08	0.00140807	9.67624e-06		4.98646e-10	7.85289e-07				-2.68657
chr15	73765161	73765462	42201	-4.13882	-4.69145	2.94246e-06	6.34032e-06	0.00016571		4.79553e-10	7.85289e-07				-4.41513
chr8	122894237	122894538	25358	-3.04922	-2.007	8.14891e-09	0.0026095	7.92272e-06	0.176827	5.4382e-10	8.30479e-07	Zfp469		Zfp469	-2.52811
chr6	108087444	108087745	18450	-2.67659	-1.23125	7.72e-10	0.0313003	2.4117e-06	0.365909	6.14878e-10	9.11375e-07	Sumf1		Sumf1	-1.95392
chr7	68317776	68318077	20926	-3.59115	-1.91721	3.40462e-09	0.0077644	4.77713e-06		6.7029e-10	9.38312e-07				-2.75418
chr11	4572484	4572785	30982	-2.98381	-1.89013	5.46353e-09	0.00471612	6.25795e-06		6.54008e-10	9.38312e-07	Gm11961		Gm11961	-2.43697
chr15	55786809	55787110	41556	-4.12286	-2.8237	1.00085e-08	0.00300922	8.77699e-06		7.59746e-10	1.03479e-06	Gm46516		Gm46516	-3.47328
chr15	59694949	59695250	41789	-2.59081	-1.6954	9.95618e-09	0.00346634	8.77699e-06	0.193641	8.65885e-10	1.14832e-06				-2.1431
chr7	100595743	100596044	21637	-2.59791	-2.21573	9.72954e-08	0.000391386	2.5987e-05	0.0850531	9.51672e-10	1.22973e-06	P2ry6		P2ry6	-2.40682
chr11	83468966	83469267	33009	-3.73411	-2.10376	2.94527e-09	0.0154325	4.42779e-06		1.12788e-09	1.42099e-06	Ccl9		Ccl9	-2.91894
chr15	55786663	55786964	41554	-3.66847	-1.95009	2.09562e-09	0.0230404	3.3928e-06		1.19521e-09	1.43411e-06	Gm46516	Gm46516	Gm46516	-2.80928
chr19	16540002	16540303	49657	-2.5834	-1.81601	8.28146e-09	0.00573903	7.92272e-06		1.17724e-09	1.43411e-06	Gna14		Gna14	-2.19971
chr1	90216753	90217054	1145	-3.03501	-1.95018	4.67398e-08	0.00109785	1.75667e-05		1.26709e-09	1.46707e-06				-2.4926
chr6	85833224	85833525	17962	-2.99307	-1.2581	1.11966e-09	0.0463503	2.4117e-06		1.2809e-09	1.46707e-06				-2.12558
chr2	25430613	25430914	3721	-2.73645	-1.60052	5.50064e-09	0.0104951	6.25795e-06		1.41873e-09	1.58882e-06	Traf2		Traf2	-2.16849
chr2	173099479	173099780	7553	-2.33177	-1.87367	1.82183e-07	0.000364886	3.47235e-05	0.0850531	1.62429e-09	1.76751e-06	Pmepa1		Pmepa1	-2.10272
chr16	23885636	23885937	44226	-3.51749	-1.39472	1.45296e-09	0.0464614	2.78005e-06		1.64843e-09	1.76751e-06				-2.45611
chr1	91751234	91751535	1250	-2.92895	-1.44583	2.00148e-09	0.0353698	3.37001e-06		1.72529e-09	1.81137e-06	Twist2		Twist2	-2.18739
chr7	131529716	131530017	22421	-4.1226	-3.49236	1.44091e-07	0.000628708	3.15067e-05		2.18548e-09	2.2477e-06	Fgfr2		Fgfr2	-3.80748
chr15	55786751	55787052	41555	-3.70344	-2.67118	1.46032e-08	0.00641446	9.82978e-06		2.25667e-09	2.27449e-06	Gm46516	Gm46516	Gm46516	-3.18731
chr4	116975172	116975473	11664	-3.41428	-1.28259	1.31186e-09	0.0766807	2.62959e-06		2.41627e-09	2.3876e-06				-2.34844
chr15	59694875	59695176	41788	-2.69694	-1.39933	1.07823e-08	0.0099033	8.94834e-06	0.272426	2.55848e-09	2.47951e-06				-2.04813
chr7	118546698	118546999	22102	-3.23712	-1.06569	8.64533e-10	0.139795	2.4117e-06		2.8808e-09	2.66201e-06	Iqck		Iqck	-2.1514
chr15	7907377	7907678	40881	-2.85548	-1.52165	4.07311e-09	0.0292857	5.16311e-06		2.84486e-09	2.66201e-06	Wdr70		Wdr70	-2.18856
chr15	98590276	98590577	43363	-3.7055	-1.34957	1.14586e-09	0.106408	2.4117e-06		2.90526e-09	2.66201e-06	Gm34152		Gm34152	-2.52754
chr1	90216682	90216983	1144	-2.91908	-1.64387	5.47899e-08	0.00231023	1.87506e-05		3.0113e-09	2.66236e-06				-2.28148
chr15	62200392	62200693	41880	-2.61954	-1.44002	2.51336e-08	0.00496891	1.33921e-05	0.224375	2.97275e-09	2.66236e-06	Pvt1		Pvt1	-2.02978
chr1	54699909	54700210	453	-3.14086	-2.24472	7.38634e-08	0.00186429	2.33917e-05		3.26437e-09	2.81019e-06	Ankrd44		Ankrd44	-2.69279
chr3	10323430	10323731	7823	-3.31894	-1.89161	1.90536e-08	0.00728646	1.12963e-05		3.29003e-09	2.81019e-06	Fabp12		Fabp12	-2.60527
chr4	47258255	47258556	10679	-3.46443	-2.76043	1.22312e-08	0.0115849	9.46823e-06		3.35502e-09	2.81793e-06	Col15a1		Col15a1	-3.11243
chr1	93094322	93094623	1329	-2.60997	-1.62833	4.89885e-08	0.00308888	1.79315e-05	0.186557	3.5729e-09	2.88523e-06		Crocc2	Crocc2	-2.11915
chr5	73909586	73909887	14617	-2.67874	-1.4323	1.34248e-08	0.0112735	9.67624e-06		3.57348e-09	2.88523e-06				-2.05552
chr7	83601740	83602041	21309	-2.65081	-1.8883	3.22126e-07	0.000474421	4.82548e-05	0.0970329	3.6069e-09	2.88523e-06	Cemip		Cemip	-2.26955
chr10	93324212	93324513	30258	-3.33858	-1.72903	3.93446e-08	0.00394918	1.63807e-05		3.66463e-09	2.88561e-06		Hal	Hal	-2.5338
chr16	33496785	33497086	44508	-2.53375	-1.38864	1.68944e-08	0.00940634	1.05919e-05	0.272426	3.74445e-09	2.89522e-06				-1.9612
chr16	92789766	92790067	45203	-3.39104	-1.24659	1.78971e-09	0.0899647	3.13901e-06		3.79173e-09	2.89522e-06				-2.31882
chr9	62531932	62532233	27173	-2.8453	-2.04872	7.51721e-08	0.00240575	2.34392e-05		4.23782e-09	3.18754e-06				-2.44701
chr10	115190510	115190811	30528	-2.37031	-1.40237	2.41324e-08	0.00779479	1.32285e-05		4.40057e-09	3.23629e-06	Tmem19		Tmem19	-1.88634
chr15	73765493	73765794	42203	-5.05641	-2.23951	1.08416e-08	0.0174761	8.94834e-06		4.43107e-09	3.23629e-06				-3.64796
chr15	55343147	55343448	41541	-3.08075	-1.4376	4.01613e-09	0.050144	5.16311e-06		4.69746e-09	3.38184e-06	Col14a1		Col14a1	-2.25918
chr2	125790226	125790527	5639	-6.74538	-3.37588	1.68703e-08	0.0125154	1.05919e-05		4.91497e-09	3.39301e-06	Galk2		Galk2	-5.06063
chr2	163642792	163643093	6884	-2.49396	-1.316	4.54539e-08	0.004634	1.74821e-05	0.22248	4.90374e-09	3.39301e-06				-1.90498
chr18	81908178	81908479	49019	-4.82287	-2.2677	1.38561e-08	0.0149303	9.67624e-06		4.81999e-09	3.39301e-06				-3.54529
chr2	128674936	128675237	5813	-2.6841	-2.02191	1.21746e-07	0.00180133	2.92953e-05		5.09677e-09	3.42632e-06	Tmem87b		Tmem87b	-2.35301
chr15	38457470	38457771	41297	-2.27422	-1.53875	4.75566e-08	0.00461375	1.77155e-05	0.22248	5.0992e-09	3.42632e-06				-1.90648
chr7	46680391	46680692	20681	-2.80706	-1.4324	1.71854e-08	0.014254	1.05919e-05		5.66591e-09	3.75702e-06				-2.11973
chr8	127636258	127636559	25769	-2.39548	-2.01792	6.56255e-07	0.000380839	7.26958e-05	0.0850531	5.77578e-09	3.78014e-06		Gm31718	Gm31718	-2.2067
chr4	107409978	107410279	11490	-2.81823	-1.97572	2.4831e-07	0.0010382	4.09355e-05		5.94963e-09	3.844e-06	Glis1		Glis1	-2.39698
chr7	100595893	100596194	21638	-2.66855	-1.69278	2.10882e-08	0.0125341	1.21601e-05	0.295856	6.09365e-09	3.88721e-06	P2ry6		P2ry6	-2.18067
chr1	119227966	119228267	1471	-2.94459	-2.16796	4.56841e-08	0.00619989	1.74821e-05		6.51012e-09	4.05034e-06				-2.55628
chr6	117414565	117414866	18719	-3.57639	-0.834461	1.07683e-09	0.26192	2.4117e-06		6.48386e-09	4.05034e-06				-2.20542
chr10	93324302	93324603	30259	-3.35729	-1.56994	3.46443e-08	0.00865224	1.51447e-05		6.87271e-09	4.22378e-06		Hal	Hal	-2.46361
chr7	118546753	118547054	22103	-3.23438	-0.924724	1.64108e-09	0.190341	3.00345e-06		7.14904e-09	4.34067e-06	Iqck		Iqck	-2.07955
chr2	179875037	179875338	7685	-2.23255	-1.77876	2.24816e-07	0.00142802	3.8672e-05	0.140859	7.33886e-09	4.40288e-06				-2.00566
chr16	91159887	91160188	45076	-3.51096	-2.7461	1.342e-06	0.000258751	0.000110423		7.91056e-09	4.65746e-06	Gm36587		Gm36587	-3.12853
chr19	12450804	12451105	49629	-3.32406	-2.74075	7.80049e-07	0.000447362	7.97117e-05		7.94803e-09	4.65746e-06	Dtx4		Dtx4	-3.03241
chr15	59579304	59579605	41772	-3.41563	-1.37551	1.87661e-08	0.01888	1.12849e-05		8.0643e-09	4.67127e-06				-2.39557
chr19	43883263	43883564	50177	-2.38648	-1.65651	5.6613e-08	0.00658373	1.89132e-05		8.46464e-09	4.84745e-06	Dnmbp		Dnmbp	-2.0215
chr4	63262356	63262657	10912	-5.77943	-2.79707	1.67959e-07	0.00248852	3.37466e-05		9.4443e-09	5.33537e-06		Orm1	Orm1	-4.28825
chr5	118299999	118300300	15557	-3.10855	-2.09875	2.68304e-07	0.00157234	4.24587e-05		9.5284e-09	5.33537e-06				-2.60365
chr1	159430263	159430564	2313	-3.07905	-1.99527	4.20451e-07	0.00104128	5.60079e-05		9.87222e-09	5.46715e-06	Tnr		Tnr	-2.53716
chr8	44800592	44800893	23636	-3.41742	-2.26706	4.32568e-08	0.0108265	1.71779e-05		1.05287e-08	5.70532e-06				-2.84224
chr8	56731319	56731620	23761	-2.49163	-1.85185	1.01184e-07	0.00461423	2.66046e-05		1.0498e-08	5.70532e-06				-2.17174
chr3	9210808	9211109	7788	-2.83219	-1.40186	3.22045e-08	0.0148374	1.50563e-05		1.07329e-08	5.75411e-06				-2.11703
chr2	102969113	102969414	5197	-4.59778	-3.6863	3.76537e-06	0.000130164	0.000187796		1.09964e-08	5.77253e-06				-4.14204
chr2	125790118	125790419	5638	-6.78882	-2.29462	1.66745e-08	0.0292544	1.05919e-05		1.09469e-08	5.77253e-06	Galk2		Galk2	-4.54172
chr1	136624219	136624520	1977	-3.3428	-1.81881	1.39546e-07	0.00369983	3.1245e-05		1.1557e-08	6.00428e-06	Platr22		Platr22	-2.5808
chr1	159430143	159430444	2312	-3.09125	-1.58185	1.85603e-07	0.00303309	3.47235e-05		1.25526e-08	6.32588e-06	Tnr		Tnr	-2.33655
chr2	70687486	70687787	4796	-2.86194	-1.82107	1.4445e-07	0.00389282	3.15067e-05		1.25391e-08	6.32588e-06				-2.34151
chr13	45555987	45556288	37804	-2.73687	-1.60633	2.04209e-07	0.00270816	3.68926e-05	0.176827	1.23412e-08	6.32588e-06	Mylip		Mylip	-2.1716
chr11	94237478	94237779	33301	-2.55621	-1.94416	1.83282e-07	0.00348718	3.47235e-05		1.41703e-08	7.00108e-06	Abcc3		Abcc3	-2.25019
chr15	98590208	98590509	43362	-3.14983	-1.31668	5.93476e-09	0.107402	6.57415e-06		1.41336e-08	7.00108e-06	Gm34152		Gm34152	-2.23326
chr2	163640550	163640851	6883	-3.32748	-4.12804	1.25881e-06	0.000519735	0.000105353		1.449e-08	7.02136e-06				-3.72776
chr15	7907306	7907607	40880	-2.97605	-1.03234	6.83191e-09	0.0955461	7.37391e-06		1.44586e-08	7.02136e-06	Wdr70		Wdr70	-2.0042
chr2	128745532	128745833	5820	-2.38095	-2.06132	2.66528e-06	0.000251731	0.000157352	0.0850531	1.48426e-08	7.02587e-06				-2.22113
chr4	155301817	155302118	13456	-2.76568	-2.01796	2.79881e-06	0.000240988	0.000162145	0.0850531	1.49175e-08	7.02587e-06	Ski		Ski	-2.39182
chr9	79900388	79900689	27677	-2.65926	-1.7156	1.71782e-07	0.00389201	3.37897e-05		1.47928e-08	7.02587e-06	Filip1		Filip1	-2.18743
chr3	52802359	52802660	8296	-3.47426	-2.09144	2.15062e-07	0.0032089	3.80371e-05		1.52475e-08	7.11479e-06				-2.78285
chr1	93094258	93094559	1328	-2.72137	-1.59793	1.76984e-07	0.00403365	3.46511e-05		1.57487e-08	7.16011e-06		Crocc2	Crocc2	-2.15965
chr5	101008636	101008937	14985	-2.33335	-1.36739	3.86199e-08	0.0188361	1.63807e-05	0.33817	1.6034e-08	7.16011e-06	Gpat3		Gpat3	-1.85037
chr5	105946290	105946591	15137	-2.88058	-2.12404	3.20822e-07	0.00222777	4.82311e-05		1.57661e-08	7.16011e-06	Lrrc8d,D830014E11Rik	Rps15a-ps5	Lrrc8d,D830014E11Rik,Rps15a-ps5	-2.50231
chr8	124909046	124909347	25531	-3.62542	-2.08726	2.70711e-08	0.0268664	1.40683e-05		1.6031e-08	7.16011e-06				-2.85634
chr15	59695012	59695313	41790	-2.68799	-1.16206	1.1948e-08	0.0609682	9.46823e-06	0.437435	1.6055e-08	7.16011e-06				-1.92503
chr15	63912776	63913077	41911	-3.08959	-0.613099	2.2587e-09	0.334351	3.52139e-06		1.66174e-08	7.3459e-06	Cyrib		Cyrib	-1.85134
chr2	29838827	29839128	3917	-2.13151	-1.78985	7.81831e-07	0.000987936	7.97117e-05	0.138248	1.69785e-08	7.44028e-06	Gle1		Gle1	-1.96068
chr12	84931870	84932171	36163	-3.10428	-1.25969	1.73622e-08	0.0451803	1.05919e-05		1.72308e-08	7.48574e-06				-2.18198
chr15	59695248	59695549	41791	-2.61766	-0.963806	8.53398e-09	0.0950337	7.98287e-06	0.503708	1.77878e-08	7.66167e-06				-1.79073
chr11	5799377	5799678	31037	-2.36402	-1.82124	5.91472e-07	0.00140112	6.90625e-05	0.140859	1.81582e-08	7.75494e-06				-2.09263
chr4	137511030	137511331	12662	-2.85246	-1.82991	1.44458e-07	0.00595796	3.15067e-05		1.88257e-08	7.97247e-06	Alpl		Alpl	-2.34118
chr6	84367895	84368196	17904	-3.99433	-1.75222	7.93066e-08	0.0125412	2.40375e-05		2.16114e-08	9.07587e-06				-2.87328
chr10	115190674	115190975	30529	-2.43474	-1.56091	1.01734e-07	0.0100138	2.66046e-05		2.21114e-08	9.20914e-06	Tmem19		Tmem19	-1.99782
chr12	73456265	73456566	35857	-2.67213	-2.25579	2.0588e-06	0.000506993	0.000135099		2.26299e-08	9.34783e-06	D830013O20Rik	D830013O20Rik	D830013O20Rik	-2.46396
chr13	41074786	41075087	37644	-2.91375	-1.34864	6.65262e-08	0.0167986	2.15412e-05		2.41526e-08	9.89568e-06	Gcnt2		Gcnt2	-2.1312
chr2	130655525	130655826	5874	-3.57203	-1.1503	7.42316e-09	0.154323	7.62123e-06		2.47297e-08	9.98541e-06	Dnaaf9		Dnaaf9	-2.36117
chr2	179874934	179875235	7684	-2.31762	-1.24168	8.80185e-08	0.0130361	2.55521e-05	0.298061	2.47679e-08	9.98541e-06				-1.77965
chr19	34262283	34262584	49934	-2.88993	-1.21905	1.40222e-08	0.0827643	9.67624e-06		2.50379e-08	1.00142e-05				-2.05449
chr1	137007193	137007494	1980	-2.1961	-1.11575	5.61577e-08	0.0213183	1.89132e-05	0.343631	2.57914e-08	1.01946e-05				-1.65593
chr5	77534949	77535250	14702	-5.67135	-2.84249	1.69511e-08	0.0709195	1.05919e-05		2.58936e-08	1.01946e-05	Igfbp7,Gm34648		Igfbp7,Gm34648	-4.25692
chr1	119227898	119228199	1470	-2.94577	-2.20743	1.88244e-07	0.00665062	3.50616e-05		2.69149e-08	1.04355e-05				-2.5766
chr13	41074880	41075181	37645	-2.83743	-1.73735	2.07704e-07	0.00602891	3.73636e-05		2.69208e-08	1.04355e-05	Gcnt2		Gcnt2	-2.28739
chr15	38374396	38374697	41281	-2.8892	-2.27155	3.95483e-06	0.000319174	0.000191646		2.71268e-08	1.04355e-05				-2.58038
chr2	167416759	167417060	7197	-2.08939	-1.71681	1.02801e-06	0.00125129	9.36644e-05	0.140859	2.76196e-08	1.04653e-05	Gm11476		Gm11476	-1.9031
chr5	143033303	143033604	16580	-3.30774	-1.19865	1.34708e-08	0.0948868	9.67624e-06		2.74529e-08	1.04653e-05	Rnf216		Rnf216	-2.25319
chr11	81923536	81923837	32961	-3.26366	-1.79548	7.9544e-07	0.00168089	8.04886e-05		2.86567e-08	1.07773e-05				-2.52957
chr15	62200557	62200858	41881	-2.78873	-1.66031	2.33725e-07	0.00580135	3.93537e-05		2.90422e-08	1.08413e-05	Pvt1		Pvt1	-2.22452
chr17	74830193	74830494	47240	-3.16353	-1.16741	1.17553e-08	0.12257	9.46823e-06		3.07736e-08	1.14032e-05	Gm31645		Gm31645	-2.16547
chr3	107614484	107614785	9495	-4.01618	-2.18282	3.44696e-08	0.0423553	1.51447e-05		3.11629e-08	1.14483e-05				-3.0995
chrX	102840609	102840910	51077	-4.39123	-2.926	2.09043e-07	0.007028	3.74444e-05		3.13496e-08	1.14483e-05	Slc16a2		Slc16a2	-3.65861
chr5	5737266	5737567	13621	-2.66038	-1.50477	5.10908e-08	0.0290803	1.81993e-05		3.16868e-08	1.14882e-05	Steap2		Steap2	-2.08258
chr1	91800166	91800467	1253	-2.48589	-2.48951	8.64896e-07	0.00174537	8.46304e-05		3.2171e-08	1.14983e-05				-2.4877
chr11	4244604	4244905	30957	-2.64862	-1.71503	5.05202e-07	0.00298049	6.34039e-05	0.186557	3.20935e-08	1.14983e-05				-2.18182
chr1	90162120	90162421	1137	-2.81791	-2.41467	2.45305e-06	0.000624539	0.000150963		3.26271e-08	1.15792e-05				-2.61629
chr9	56831829	56832130	26817	-2.63235	-1.31248	6.10411e-08	0.0256204	2.00739e-05		3.32736e-08	1.1726e-05	Snx33		Snx33	-1.97241
chr7	100592927	100593228	21636	-3.67464	-1.79848	2.73448e-07	0.00576882	4.279e-05		3.35488e-08	1.17409e-05	P2ry6		P2ry6	-2.73656
chr11	5810297	5810598	31044	-2.51919	-0.953139	3.10456e-08	0.051555	1.49922e-05	0.41681	3.40165e-08	1.17415e-05		Aebp1	Aebp1	-1.73617
chr12	105697406	105697707	36527	-3.29074	-2.67512	7.98544e-08	0.0199276	2.40375e-05		3.38291e-08	1.17415e-05	Ak7		Ak7	-2.98293
chrX	102840495	102840796	51076	-4.98647	-2.16307	3.12844e-08	0.051762	1.49922e-05		3.43968e-08	1.1792e-05	Slc16a2		Slc16a2	-3.57477
chr15	77775992	77776293	42449	-2.52538	-1.32698	5.46842e-08	0.0301101	1.87506e-05		3.49472e-08	1.18998e-05				-1.92618
chr5	146930311	146930612	16717	-2.75505	-1.42503	5.43026e-08	0.0306133	1.87506e-05		3.52674e-08	1.19282e-05				-2.09004
chr19	10963256	10963557	49621	-2.11213	-1.6708	6.18228e-07	0.00271227	6.97964e-05	0.176827	3.55589e-08	1.19466e-05	Ms4a15		Ms4a15	-1.89146
chr9	90080524	90080825	27812	-5.12139	-3.31631	4.89668e-07	0.00345934	6.24608e-05		3.59048e-08	1.19829e-05	Adamts7		Adamts7	-4.21885
chr2	103101577	103101878	5202	-4.51377	-2.82962	2.30862e-07	0.00782376	3.90277e-05		3.81688e-08	1.26547e-05	Ehf		Ehf	-3.67169
chr8	127636180	127636481	25768	-2.5853	-1.61466	8.11825e-07	0.00228805	8.16868e-05	0.170607	3.92007e-08	1.29119e-05		Gm31718	Gm31718	-2.09998
chr7	83602632	83602933	21313	-2.91913	-1.76965	4.50685e-07	0.00422353	5.89166e-05		4.01247e-08	1.30331e-05	Cemip		Cemip	-2.34439
chr15	72974451	72974752	42161	-2.51327	-1.65996	2.25549e-07	0.0084879	3.8672e-05		4.03445e-08	1.30331e-05	Ago2		Ago2	-2.08662
chr18	5133908	5134209	47689	-2.44209	-2.15196	6.10024e-06	0.000312741	0.000244091	0.0850531	4.02112e-08	1.30331e-05				-2.29703
chr2	25430551	25430852	3720	-2.65431	-1.22163	5.14494e-08	0.0379557	1.81993e-05		4.11143e-08	1.31972e-05	Traf2		Traf2	-1.93797
chr2	173099584	173099885	7554	-2.32126	-1.26	1.36373e-07	0.0146822	3.10296e-05	0.312897	4.21053e-08	1.33453e-05	Pmepa1		Pmepa1	-1.79063
chr4	152344887	152345188	13377	-2.563	-1.80892	2.67236e-07	0.00748258	4.24587e-05		4.20525e-08	1.33453e-05	Acot7		Acot7	-2.18596
chr1	192137001	192137302	3282	-3.66802	-1.76045	1.47814e-07	0.0137673	3.20727e-05		4.27612e-08	1.34225e-05	Kcnh1		Kcnh1	-2.71423
chr10	122698230	122698531	30733	-2.8057	-1.26962	4.82303e-08	0.0423184	1.78088e-05		4.28816e-08	1.34225e-05	Ppm1h		Ppm1h	-2.03766
chr11	5810390	5810691	31045	-2.88161	-1.01336	2.33355e-08	0.0894588	1.30971e-05	0.494531	4.38122e-08	1.36291e-05		Aebp1	Aebp1	-1.94748
chr8	68534660	68534961	23820	-3.41107	-1.98061	2.51525e-07	0.00847877	4.09534e-05		4.47123e-08	1.38238e-05	Psd3		Psd3	-2.69584
chr9	61386926	61387227	27124	-2.32409	-1.53648	6.97125e-07	0.00315061	7.46686e-05	0.186557	4.59842e-08	1.41303e-05				-1.93028
chr15	59579181	59579482	41771	-3.47401	-0.908084	1.23712e-08	0.179823	9.46823e-06		4.65473e-08	1.42167e-05				-2.19105
chr1	167069698	167069999	2520	-2.41088	-1.36068	1.40908e-07	0.0160428	3.13829e-05		4.72628e-08	1.42992e-05	Uck2		Uck2	-1.88578
chr11	61538421	61538722	32092	-3.39938	-1.55912	5.64203e-08	0.040175	1.89132e-05		4.73849e-08	1.42992e-05				-2.47925
chr7	49047279	49047580	20741	-2.28725	-1.73839	1.78215e-06	0.00130794	0.000125658	0.140859	4.86633e-08	1.45112e-05	Nav2		Nav2	-2.01282
chr17	74830335	74830636	47241	-3.11327	-1.6961	6.18933e-08	0.0374427	2.01964e-05		4.83949e-08	1.45112e-05	Gm31645		Gm31645	-2.40468
chr11	94237354	94237655	33300	-2.75449	-1.33713	8.10883e-08	0.0298972	2.40375e-05		5.05172e-08	1.49754e-05	Abcc3		Abcc3	-2.04581
chr8	34927169	34927470	23496	-3.81304	-3.87198	2.34626e-06	0.00105272	0.000147408		5.14224e-08	1.50042e-05	Gm39160		Gm39160	-3.84251
chr11	5770701	5771002	31031	-3.1549	-1.1648	2.41981e-08	0.101203	1.32285e-05		5.10051e-08	1.50042e-05				-2.15985
chr15	98590026	98590327	43361	-2.7901	-2.34706	7.19524e-07	0.00343876	7.59088e-05		5.15077e-08	1.50042e-05	Gm34152		Gm34152	-2.56858
chr11	54863127	54863428	31815	-3.24395	-2.25955	7.34679e-07	0.00339581	7.71211e-05		5.1915e-08	1.5036e-05				-2.75175
chr3	101855971	101856272	9321	-2.66605	-1.62408	2.4998e-07	0.0100759	4.09441e-05		5.2389e-08	1.50677e-05				-2.14506
chr16	93388796	93389097	45221	-4.23591	-2.48241	1.66812e-07	0.0151702	3.37466e-05		5.26227e-08	1.50677e-05	Setd4		Setd4	-3.35916
chr11	70084591	70084892	32473	-2.3903	-1.57208	2.1856e-07	0.0118604	3.83389e-05	0.292473	5.38422e-08	1.53298e-05				-1.98119
chr11	86515244	86515545	33106	-3.36091	-0.460179	4.97e-09	0.542544	5.97735e-06		5.59009e-08	1.58266e-05	Vmp1		Vmp1	-1.91054
chr1	54865582	54865883	456	-2.66246	-1.19626	1.04635e-07	0.0264153	2.6694e-05	0.35351	5.72325e-08	1.58959e-05	Ankrd44		Ankrd44	-1.92936
chr4	137511230	137511531	12663	-2.71756	-1.60527	3.5515e-07	0.00782727	5.08492e-05		5.75454e-08	1.58959e-05	Alpl		Alpl	-2.16142
chr10	79461770	79462071	29777	-2.79694	-2.234	1.67443e-06	0.0016425	0.000123223		5.69621e-08	1.58959e-05	Shc2		Shc2	-2.51547
chr11	61498928	61499229	32081	-2.23055	-1.32821	1.8244e-07	0.0152865	3.47235e-05	0.314977	5.7723e-08	1.58959e-05				-1.77938
chr11	116990158	116990459	34521	-2.76838	-1.8135	3.02219e-06	0.000916166	0.000166604	0.138248	5.73282e-08	1.58959e-05				-2.29094
chr7	48982512	48982813	20736	-2.59374	-1.27802	1.22834e-07	0.0230933	2.92953e-05		5.86636e-08	1.59803e-05	Nav2		Nav2	-1.93588
chr9	69955306	69955607	27469	-2.79678	-1.72404	3.4215e-07	0.00825026	4.97792e-05		5.83917e-08	1.59803e-05				-2.26041
chr8	25646246	25646547	23333	-3.53113	-2.37773	6.84483e-07	0.00439252	7.39515e-05		6.20037e-08	1.67095e-05	Tacc1		Tacc1	-2.95443
chr13	71526671	71526972	38451	-2.78136	-6.19243	5.90974e-06	0.000506356	0.000240352		6.17255e-08	1.67095e-05				-4.48689
chr15	56584831	56585132	41589	-2.72516	-1.05066	3.13421e-08	0.096497	1.49922e-05	0.505301	6.23532e-08	1.67143e-05	Has2os		Has2os	-1.88791
chr1	90162312	90162613	1138	-2.87133	-1.8933	5.23667e-07	0.00584202	6.4532e-05		6.30366e-08	1.68081e-05				-2.38232
chr4	106050750	106051051	11444	-3.75915	-1.74441	3.18692e-08	0.0982482	1.50563e-05		6.44437e-08	1.70034e-05				-2.75178
chr10	40386846	40387147	29057	-2.86037	-1.81584	4.17537e-07	0.0074801	5.57961e-05		6.42895e-08	1.70034e-05				-2.33811
chr7	29195426	29195727	20201	-2.90737	-1.4706	2.29776e-07	0.0137711	3.90008e-05		6.50935e-08	1.70853e-05	Sipa1l3		Sipa1l3	-2.18898
chr15	38457648	38457949	41298	-2.35898	-0.914713	3.32715e-08	0.0957437	1.51447e-05	0.504395	6.55094e-08	1.71054e-05				-1.63685
chr2	32279030	32279331	4140	-4.31969	-3.03362	6.85483e-07	0.0047001	7.39515e-05		6.62194e-08	1.71135e-05		Lcn2	Lcn2	-3.67665
chr2	35774241	35774542	4397	-2.36166	-2.09119	3.46731e-06	0.000928972	0.000178344		6.62036e-08	1.71135e-05	Ttll11		Ttll11	-2.22643
chr3	83752211	83752512	8677	-3.07274	-1.51398	9.53769e-08	0.0352077	2.59019e-05		6.8879e-08	1.75311e-05				-2.29336
chr9	90080403	90080704	27811	-4.96563	-6.09771	5.03186e-06	0.000665954	0.000219039		6.87422e-08	1.75311e-05	Adamts7		Adamts7	-5.53167
chr18	52668614	52668915	48301	-2.97517	-2.25055	5.42635e-07	0.0061584	6.58052e-05		6.85622e-08	1.75311e-05	Gm41724		Gm41724	-2.61286
chr15	55610625	55610926	41552	-5.1279	-3.0349	1.25592e-07	0.0269504	2.95344e-05		6.94008e-08	1.75751e-05	Sntb1		Sntb1	-4.0814
chr8	127640138	127640439	25773	-2.45304	-1.96362	1.91055e-06	0.00178903	0.000129714	0.159499	7.00498e-08	1.76508e-05				-2.20833
chr17	44928752	44929053	46617	-3.67213	-1.26066	4.31037e-08	0.0801748	1.71779e-05		7.07864e-08	1.77477e-05	Runx2		Runx2	-2.4664
chr9	90080622	90080923	27813	-4.46826	-3.63254	2.28436e-06	0.00159403	0.000144381		7.43961e-08	1.85603e-05	Adamts7		Adamts7	-4.0504
chr13	54776937	54777238	38104	-3.09004	-1.40921	3.96928e-08	0.0956783	1.63807e-05		7.74317e-08	1.91283e-05	Faf2		Faf2	-2.24963
chr17	25975414	25975715	45829	-2.81462	-1.67176	3.85087e-07	0.00985977	5.3675e-05		7.74148e-08	1.91283e-05				-2.24319
chr6	91169902	91170203	18145	-2.58719	-1.71963	3.61069e-07	0.0106617	5.13474e-05		7.8437e-08	1.92821e-05				-2.15341
chr4	88962233	88962534	11153	-2.56887	-1.87646	5.98733e-07	0.00672745	6.93287e-05		8.18881e-08	2.00328e-05				-2.22267
chr16	25761095	25761396	44310	-2.73981	-1.30472	9.20275e-08	0.0442173	2.57814e-05		8.26856e-08	2.01301e-05				-2.02226
chr17	44928632	44928933	46616	-3.64114	-1.29074	5.07242e-08	0.0807121	1.81993e-05		8.31656e-08	2.01497e-05	Runx2		Runx2	-2.46594
chr15	77704580	77704881	42426	-2.17721	-0.999135	5.97095e-08	0.069155	1.97906e-05	0.4611	8.38444e-08	2.02169e-05	Myh9		Myh9	-1.58817
chr18	63550152	63550453	48549	-2.38631	-1.28913	1.81996e-07	0.0228282	3.47235e-05		8.43352e-08	2.02384e-05	Gm26972		Gm26972	-1.83772
chr2	167200388	167200689	7157	-2.58595	-1.5978	3.44642e-07	0.0124166	4.97884e-05		8.67392e-08	2.07167e-05				-2.09188
chr8	126629277	126629578	25645	-2.82092	-1.38865	7.39082e-08	0.0594289	2.33917e-05		8.89148e-08	2.10427e-05	A730098A19Rik		A730098A19Rik	-2.10478
chr16	45748015	45748316	44701	-3.75084	-1.81683	2.80408e-08	0.157458	1.42211e-05		8.93567e-08	2.10427e-05	Phldb2		Phldb2	-2.78383
chr16	87408515	87408816	45014	-3.75144	-2.31159	1.40333e-06	0.00314457	0.000112733		8.93112e-08	2.10427e-05	Gm41485		Gm41485	-3.03152
chr2	157972487	157972788	6739	-2.6732	-1.14669	8.02174e-08	0.0554261	2.40375e-05	0.429914	8.99508e-08	2.10841e-05	Rprd1b,Tgm2		Rprd1b,Tgm2	-1.90995
chr5	53199783	53200084	14325	-3.18513	-2.94917	5.64269e-06	0.000825845	0.000233095		9.40584e-08	2.19448e-05	Slc34a2		Slc34a2	-3.06715
chr4	109338614	109338915	11576	-4.36254	-1.72964	4.46836e-08	0.105391	1.74821e-05		9.50031e-08	2.2063e-05	Rnf11		Rnf11	-3.04609
chr15	58875672	58875973	41685	-2.55651	-1.27999	8.01795e-08	0.0591155	2.40375e-05		9.55898e-08	2.20975e-05	Mtss1		Mtss1	-1.91825
chr1	54865716	54866017	457	-2.48597	-1.34584	2.54077e-07	0.0190101	4.11351e-05	0.33817	9.73175e-08	2.23043e-05	Ankrd44		Ankrd44	-1.91591
chr6	114758711	114759012	18605	-3.64523	-2.42239	1.50218e-06	0.00323255	0.000117065		9.78121e-08	2.23043e-05	Atg7		Atg7	-3.03381
chr16	91159749	91160050	45075	-3.60842	-2.04463	1.52769e-06	0.00316698	0.00011827		9.74731e-08	2.23043e-05	Gm36587		Gm36587	-2.82652
chr16	45707138	45707439	44698	-3.05693	-1.54197	7.49989e-08	0.0653334	2.34392e-05		9.86554e-08	2.23952e-05	Phldb2		Phldb2	-2.29945
chr3	38199645	38199946	8129	-3.93879	-4.82383	1.25719e-05	0.000401164	0.000359579		1.01399e-07	2.29147e-05				-4.38131
chr1	112713112	112713413	1441	-2.86913	-1.42933	9.15272e-08	0.0559961	2.57814e-05		1.0296e-07	2.31637e-05				-2.14923
chr7	46680529	46680830	20682	-2.95798	-1.16916	9.62288e-08	0.0541962	2.59657e-05		1.04679e-07	2.34457e-05				-2.06357
chr2	179876792	179877093	7688	-3.06915	-1.88371	1.8818e-06	0.00278931	0.000129468		1.05321e-07	2.34852e-05				-2.47643
chr7	19552543	19552844	19792	-2.6652	-2.03048	1.84393e-06	0.0028783	0.000127872		1.06435e-07	2.35254e-05	Bcl3,Gm16174		Bcl3,Gm16174	-2.34784
chr7	98032675	98032976	21505	-2.68745	-2.29653	1.35559e-06	0.00390514	0.000110669		1.06176e-07	2.35254e-05	Gm44507		Gm44507	-2.49199
chr5	43849950	43850251	14230	-2.39038	-1.9111	1.91052e-06	0.0028971	0.000129714		1.10767e-07	2.40177e-05	Cc2d2a		Cc2d2a	-2.15074
chr5	112407879	112408180	15265	-2.20756	-1.80821	2.89501e-06	0.00190049	0.000164235	0.161171	1.10139e-07	2.40177e-05	Crybb1		Crybb1	-2.00789
chr15	7892399	7892700	40879	-3.38799	-0.936435	4.95124e-08	0.110586	1.7967e-05		1.09633e-07	2.40177e-05				-2.16221
chr15	55343002	55343303	41540	-3.1486	-1.0282	3.25492e-08	0.1705	1.50563e-05		1.11045e-07	2.40177e-05	Col14a1		Col14a1	-2.0884
chr18	9450034	9450335	47753	-2.08636	-1.52918	8.94357e-07	0.0060938	8.57564e-05	0.245842	1.09151e-07	2.40177e-05	Ccny	Ccny	Ccny	-1.80777
chr11	83467999	83468300	33006	-3.36465	-1.79809	1.12969e-07	0.0501361	2.83055e-05		1.13215e-07	2.43824e-05	Ccl9		Ccl9	-2.58137
chr2	118359916	118360217	5408	-2.05774	-1.44795	6.34559e-06	0.000906309	0.000251045	0.138248	1.14871e-07	2.45294e-05	Bmf		Bmf	-1.75285
chr14	25002723	25003024	39361	-3.46441	-2.40924	1.06696e-06	0.00537548	9.63789e-05		1.14574e-07	2.45294e-05				-2.93682
chr8	127639982	127640283	25771	-2.32904	-1.13413	1.1787e-07	0.0496834	2.88467e-05	0.412289	1.16865e-07	2.47454e-05				-1.73158
chr9	41444245	41444546	26371	-3.11918	-1.46352	1.23879e-07	0.0471844	2.92953e-05		1.16655e-07	2.47454e-05	Mir100hg		Mir100hg	-2.29135
chr9	57222302	57222603	26849	-2.47502	-2.16851	2.29936e-06	0.00259832	0.000144894		1.19106e-07	2.51144e-05				-2.32177
chr15	63912965	63913266	41912	-3.0954	-0.824198	3.84823e-08	0.156974	1.63807e-05		1.2036e-07	2.52731e-05	Cyrib		Cyrib	-1.9598
chr8	68534406	68534707	23819	-3.08927	-2.39131	1.42828e-06	0.0044138	0.00011375		1.25339e-07	2.62094e-05	Psd3		Psd3	-2.74029
chr2	157972631	157972932	6740	-2.63631	-1.23626	3.42946e-07	0.019286	4.97792e-05	0.33817	1.31183e-07	2.67462e-05	Rprd1b,Tgm2		Rprd1b,Tgm2	-1.93629
chr5	90837750	90838051	14769	-2.4679	-1.74147	1.13255e-06	0.00585326	0.000100155		1.31467e-07	2.67462e-05				-2.10468
chr7	19551311	19551612	19785	-2.24434	-1.63825	1.84281e-05	0.00035487	0.000449428	0.0850531	1.2978e-07	2.67462e-05	Bcl3,Gm16174		Bcl3,Gm16174	-1.94129
chr9	120568499	120568800	28533	-2.76675	-1.97266	4.8582e-06	0.00136096	0.000214587		1.31142e-07	2.67462e-05				-2.3697
chr11	80839925	80840226	32933	-3.42733	-2.4007	6.21308e-07	0.0106828	6.97964e-05		1.31621e-07	2.67462e-05	Asic2		Asic2	-2.91402
chr15	73773827	73774128	42206	-3.98441	-2.39069	1.60371e-06	0.0040348	0.000120547		1.28481e-07	2.67462e-05				-3.18755
chr15	98612046	98612347	43365	-2.64314	-1.48243	3.45375e-07	0.0190173	4.97884e-05		1.30318e-07	2.67462e-05	Ccdc65		Ccdc65	-2.06279
chr3	83770411	83770712	8680	-2.97875	-1.25712	1.98061e-07	0.0338151	3.62486e-05		1.32754e-07	2.68679e-05				-2.11794
chr13	102369086	102369387	38876	-3.28197	-2.32622	1.4158e-06	0.00480433	0.000113301		1.3472e-07	2.71568e-05				-2.8041
chr11	70084460	70084761	32472	-2.47048	-1.13067	1.30782e-07	0.0531823	3.01684e-05		1.37602e-07	2.76272e-05				-1.80057
chr10	79943602	79943903	29842	-2.41998	-1.03635	8.52727e-08	0.0849509	2.51012e-05	0.492101	1.43019e-07	2.86009e-05				-1.72816
chr1	177476641	177476942	2795	-3.58914	-1.39832	1.78669e-07	0.0427738	3.46589e-05		1.50474e-07	2.99729e-05				-2.49373
chr8	72900025	72900326	24104	-4.41224	-1.78833	1.01757e-07	0.0794634	2.66046e-05		1.58752e-07	3.14973e-05	Tpm4		Tpm4	-3.10029
chr6	117309668	117309969	18713	-3.52963	-5.73321	1.79372e-05	0.00045542	0.00044424		1.60299e-07	3.16795e-05				-4.63142
chr4	128961910	128962211	12091	-2.78579	-0.63726	2.86168e-08	0.287239	1.43404e-05		1.61247e-07	3.17423e-05	Rnf19b		Rnf19b	-1.71152
chr1	137007367	137007668	1981	-2.0545	-1.45484	9.6308e-07	0.008831	8.96491e-05	0.272426	1.6655e-07	3.26586e-05				-1.75467
chr2	164195222	164195523	6901	-3.04105	-2.56994	1.5453e-06	0.00553688	0.000118701		1.675e-07	3.27178e-05				-2.8055
chr3	31148750	31149051	8029	-1.99367	-1.4645	1.87458e-06	0.00463194	0.000129468	0.22248	1.69855e-07	3.29679e-05		Skil	Skil	-1.72909
chr19	24304001	24304302	49781	-7.22831	-2.31614	9.75424e-08	0.0891466	2.5987e-05		1.70089e-07	3.29679e-05	Pip5k1b		Pip5k1b	-4.77223
chr2	164362736	164363037	6952	-2.33078	-1.07283	1.66349e-07	0.0530801	3.37466e-05		1.7258e-07	3.3196e-05				-1.7018
chr12	84931673	84931974	36161	-2.7986	-1.69105	8.25818e-07	0.0106925	8.22619e-05		1.72584e-07	3.3196e-05				-2.24483
chr6	89325539	89325840	18109	-2.26288	-1.55704	1.88757e-06	0.00471746	0.000129468	0.22248	1.73965e-07	3.33345e-05	Plxna1		Plxna1	-1.90996
chr12	84931812	84932113	36162	-3.04705	-1.11766	9.4287e-08	0.0949091	2.58898e-05		1.74784e-07	3.33645e-05				-2.08236
chr10	79461717	79462018	29776	-2.58643	-1.85114	2.68596e-06	0.00340043	0.000157909		1.78205e-07	3.38892e-05	Shc2		Shc2	-2.21879
chr15	7872278	7872579	40878	-4.4172	-1.50503	8.93486e-08	0.102741	2.55853e-05		1.79063e-07	3.39244e-05				-2.96112
chr11	109562697	109562998	34214	-2.83607	-1.6815	1.53127e-06	0.00605395	0.00011827		1.80737e-07	3.41132e-05	Fam20a		Fam20a	-2.25878
chr5	23613255	23613556	13724	-2.58973	-1.3638	3.31465e-07	0.0286419	4.89568e-05		1.84869e-07	3.4763e-05	5031425E22Rik		5031425E22Rik	-1.97676
chr18	80578776	80579077	48976	-2.62795	-1.47434	7.50399e-07	0.0127205	7.81863e-05		1.85824e-07	3.48126e-05				-2.05114
chr6	117414476	117414777	18718	-3.69837	-0.874984	3.39263e-08	0.300411	1.51447e-05		1.97739e-07	3.67802e-05				-2.28668
chr6	136877599	136877900	19231	-2.94956	-1.88252	4.38404e-07	0.0232535	5.78183e-05		1.97786e-07	3.67802e-05				-2.41604
chr7	130545186	130545487	22405	-2.7165	-1.35674	2.02212e-07	0.0510664	3.68481e-05		2.00211e-07	3.69584e-05	Fgfr2,Htra1		Fgfr2,Htra1	-2.03662
chr11	75461568	75461869	32669	-2.1886	-1.67614	7.07806e-06	0.00145841	0.000266736	0.140859	2.00147e-07	3.69584e-05	Slc43a2		Slc43a2	-1.93237
chr8	127640071	127640372	25772	-2.39996	-1.51843	2.95432e-06	0.00356429	0.00016571	0.193641	2.03957e-07	3.75125e-05				-1.95919
chr10	122698170	122698471	30732	-2.72188	-1.0215	1.85234e-07	0.0574334	3.47235e-05		2.05951e-07	3.76758e-05	Ppm1h		Ppm1h	-1.87169
chr12	31234910	31235211	35443	-3.58313	-0.357147	1.47117e-08	0.724581	9.82978e-06		2.0634e-07	3.76758e-05	6030469F06Rik		6030469F06Rik	-1.97014
chr19	12450898	12451199	49630	-3.16806	-2.62829	3.87744e-06	0.00280462	0.000189451		2.10283e-07	3.82572e-05	Dtx4		Dtx4	-2.89818
chr1	118296611	118296912	1453	-3.03776	-1.00598	9.24832e-08	0.119702	2.57814e-05		2.13869e-07	3.87696e-05				-2.02187
chr4	87262705	87263006	11081	-6.30435	-5.74582	3.76487e-06	0.00298171	0.000187796		2.16713e-07	3.91443e-05				-6.02509
chr2	135705669	135705970	6064	-3.58515	-2.10679	5.27943e-07	0.0214545	6.47165e-05		2.18562e-07	3.93308e-05	Plcb4		Plcb4	-2.84597
chr2	179874856	179875157	7683	-2.33689	-0.964337	1.69522e-07	0.0670559	3.37466e-05	0.457114	2.19306e-07	3.93308e-05				-1.65061
chr15	68273517	68273818	42120	-2.48584	-1.14133	1.93026e-07	0.0606986	3.55366e-05		2.25684e-07	4.0331e-05				-1.81359
chr11	99032644	99032945	33746	-2.61067	-1.34155	8.2545e-07	0.0142564	8.22619e-05		2.26626e-07	4.03562e-05				-1.97611
chr11	63005911	63006212	32182	-2.89628	-1.45786	1.85357e-07	0.0641886	3.47235e-05		2.28996e-07	4.06347e-05				-2.17707
chr2	173099690	173099991	7555	-2.45502	-0.954345	1.69931e-07	0.070903	3.37466e-05	0.463051	2.31747e-07	4.09785e-05	Pmepa1		Pmepa1	-1.70468
chr1	153447973	153448274	2171	-3.7174	-1.52337	2.60049e-07	0.0468743	4.17805e-05		2.34317e-07	4.11442e-05				-2.62038
chr13	58778667	58778968	38241	-3.15907	-2.04855	7.49102e-06	0.00162433	0.000275904		2.33922e-07	4.11442e-05				-2.60381
chr2	173958845	173959146	7597	-2.24458	-1.83598	3.13738e-06	0.00394958	0.000168881	0.209849	2.37992e-07	4.12368e-05	Npepl1		Npepl1	-2.04028
chr3	122303465	122303766	9731	-2.35294	-0.784763	9.45656e-08	0.131583	2.58898e-05	0.551885	2.38935e-07	4.12368e-05	Bcar3		Bcar3	-1.56885
chr15	55611070	55611371	41553	-3.85872	-2.70817	2.00692e-06	0.00613042	0.000133459		2.36388e-07	4.12368e-05	Sntb1		Sntb1	-3.28345
chr19	46780745	46781046	50364	-3.43104	-2.08789	5.30271e-07	0.0233806	6.47165e-05		2.38114e-07	4.12368e-05	Cnnm2		Cnnm2	-2.75946
chrX	102840296	102840597	51075	-4.8561	-3.65178	2.85159e-06	0.00436117	0.000162869		2.38809e-07	4.12368e-05	Slc16a2		Slc16a2	-4.25394
chr3	52802506	52802807	8297	-3.01318	-2.53197	1.25024e-05	0.000999002	0.000359389		2.39785e-07	4.12422e-05				-2.77257
chr9	35398107	35398408	26287	-4.67718	-1.05344	3.48989e-08	0.361345	1.51447e-05		2.4198e-07	4.14782e-05	Cdon		Cdon	-2.86531
chr10	78058745	78059046	29742	-2.94041	-0.440097	2.47426e-08	0.512155	1.33528e-05		2.43099e-07	4.14836e-05	Trappc10		Trappc10	-1.69026
chr15	62200273	62200574	41879	-2.53026	-0.873071	1.62603e-07	0.0783785	3.37466e-05	0.480639	2.44418e-07	4.14836e-05	Pvt1		Pvt1	-1.70167
chr16	91159672	91159973	45074	-3.35218	-2.03125	2.64178e-06	0.00482557	0.000156602		2.44481e-07	4.14836e-05	Gm36587		Gm36587	-2.69172
chr13	32864089	32864390	37409	-3.11837	-2.82263	4.25853e-06	0.00303116	0.000198955		2.47392e-07	4.18367e-05				-2.9705
chr7	49046160	49046461	20737	-2.99358	-1.57672	2.47403e-06	0.00525217	0.00015181		2.4895e-07	4.18855e-05	Nav2		Nav2	-2.28515
chr8	127639923	127640224	25770	-2.3531	-1.19374	3.07248e-07	0.0423755	4.66907e-05	0.397914	2.49418e-07	4.18855e-05				-1.77342
chr11	81923443	81923744	32960	-3.23946	-1.51342	1.16348e-06	0.0112362	0.000101189		2.50385e-07	4.18855e-05				-2.37644
chr16	37608780	37609081	44599	-2.48312	-1.18214	7.57335e-07	0.0173071	7.87142e-05	0.326029	2.51006e-07	4.18855e-05	Fstl1		Fstl1	-1.83263
chr8	31892011	31892312	23426	-3.71607	-1.60125	9.02816e-08	0.146387	2.56778e-05		2.52979e-07	4.20755e-05				-2.65866
chr7	45896597	45896898	20644	-3.14426	-2.31983	7.74737e-06	0.00173838	0.000279929		2.57546e-07	4.26941e-05	Otog		Otog	-2.73205
chr1	131938288	131938589	1684	-2.66377	-1.04101	1.6996e-07	0.0797308	3.37466e-05		2.59052e-07	4.28031e-05	Slc45a3,Elk4		Slc45a3,Elk4	-1.85239
chr11	33960219	33960520	31413	-3.42168	-2.9083	1.23808e-05	0.00110244	0.000357653		2.6083e-07	4.29559e-05	4930469K13Rik		4930469K13Rik	-3.16499
chr11	4244484	4244785	30956	-2.58493	-1.58625	3.11176e-06	0.00442752	0.00016858		2.63151e-07	4.31971e-05				-2.08559
chr5	34691159	34691460	14033	-1.9839	-1.53362	1.09622e-05	0.00127274	0.000333961	0.140859	2.66312e-07	4.3574e-05	Sh3bp2		Sh3bp2	-1.75876
chr6	119562882	119563183	18799	-4.34649	-3.54386	2.3757e-06	0.00600457	0.000147529		2.7197e-07	4.42127e-05	Erc1		Erc1	-3.94518
chr9	14126726	14127027	25874	-4.01969	-2.01514	2.26001e-07	0.0629895	3.8672e-05		2.7144e-07	4.42127e-05				-3.01741
chr19	34267747	34268048	49936	-2.87782	-0.985076	1.63859e-07	0.0875082	3.37466e-05		2.73305e-07	4.42868e-05		Fas	Fas	-1.93145
chr3	135376418	135376719	9931	-3.44749	-1.4577	2.57316e-07	0.0568226	4.14998e-05		2.78402e-07	4.49681e-05	Nfkb1		Nfkb1	-2.4526
chr15	38458411	38458712	41300	-2.46165	-0.991527	2.51982e-07	0.0592226	4.09534e-05	0.436264	2.83841e-07	4.57003e-05				-1.72659
chr3	89817219	89817520	8941	-2.55952	-1.3503	4.14655e-07	0.0366681	5.55875e-05		2.88913e-07	4.63686e-05	Il6ra		Il6ra	-1.95491
chr15	38457785	38458086	41299	-2.48399	-0.843316	1.6562e-07	0.0921517	3.37466e-05	0.498307	2.89948e-07	4.63871e-05				-1.66365
chr7	112647540	112647841	21931	-2.32979	-1.1127	3.54539e-07	0.04355	5.08492e-05		2.93152e-07	4.66037e-05				-1.72125
chr7	130584389	130584690	22416	-2.34691	-0.871378	1.66841e-07	0.092341	3.37466e-05	0.498556	2.92542e-07	4.66037e-05	Fgfr2,Htra1		Fgfr2,Htra1	-1.60914
chr1	72236199	72236500	679	-2.55888	-1.32527	9.31775e-07	0.0167228	8.77717e-05		2.95701e-07	4.68611e-05	Mreg		Mreg	-1.94207
chr5	23613128	23613429	13723	-2.58776	-1.05434	1.38438e-07	0.113065	3.1245e-05		2.96969e-07	4.69145e-05	5031425E22Rik		5031425E22Rik	-1.82105
chr1	89047928	89048229	1089	-2.35063	-1.84255	1.37417e-06	0.0114686	0.000111668		2.98897e-07	4.70717e-05	Sh3bp4		Sh3bp4	-2.09659
chr4	141297288	141297589	12925	-2.31886	-3.07403	0.000263959	6.0477e-05	0.00202163		3.02555e-07	4.74992e-05				-2.69644
chr1	169201010	169201311	2578	-2.76735	-1.26646	1.63123e-07	0.0991789	3.37466e-05		3.06412e-07	4.75267e-05				-2.0169
chr2	131563618	131563919	5943	-3.20846	-1.76827	2.20618e-07	0.0730421	3.85339e-05		3.05263e-07	4.75267e-05	Gm14280	Gm14280	Gm14280	-2.48836
chr2	158010728	158011029	6757	-2.93615	-2.08517	1.375e-05	0.00117019	0.000379785		3.04829e-07	4.75267e-05				-2.51066
chr15	6603862	6604163	40841	-2.18075	-1.40031	6.86916e-07	0.0235595	7.39515e-05	0.344187	3.06502e-07	4.75267e-05	Fyb1		Fyb1	-1.79053
chr11	5810181	5810482	31043	-2.36002	-0.783463	1.16384e-07	0.14132	2.86496e-05	0.56627	3.11237e-07	4.81129e-05		Aebp1	Aebp1	-1.57174
chr5	126422856	126423157	15994	-3.80221	-1.56732	1.71531e-07	0.0963288	3.37897e-05		3.12598e-07	4.81755e-05				-2.68476
chr9	62532023	62532324	27174	-2.72698	-1.28332	2.36652e-07	0.0701415	3.96878e-05		3.13954e-07	4.8237e-05				-2.00515
chr12	105568802	105569103	36524	-3.50315	-2.56219	3.08145e-06	0.00541063	0.000168304		3.1527e-07	4.82919e-05		Bdkrb1	Bdkrb1	-3.03267
chr5	34692503	34692804	14037	-1.92281	-1.40027	3.44144e-06	0.00489994	0.0001779	0.224172	3.18677e-07	4.86658e-05	Sh3bp2		Sh3bp2	-1.66154
chr4	151423844	151424145	13309	-2.20255	-1.16151	4.39164e-07	0.0392564	5.78183e-05	0.394482	3.25423e-07	4.95459e-05	Camta1		Camta1	-1.68203
chr2	167631523	167631824	7297	-2.01335	-1.15663	6.2179e-07	0.0278711	6.97964e-05	0.358918	3.27031e-07	4.96408e-05				-1.58499
chr1	167069854	167070155	2521	-2.30382	-1.55775	1.21168e-06	0.0144148	0.00010417		3.29462e-07	4.98596e-05	Uck2		Uck2	-1.93078
chr15	10759795	10760096	40917	-2.54127	-1.78002	2.54197e-05	0.000693248	0.000528665	0.133912	3.32251e-07	5.00599e-05	4930556M19Rik		4930556M19Rik	-2.16065
chr16	36288498	36288799	44574	-2.24648	-0.922253	1.4397e-07	0.122604	3.15067e-05	0.539615	3.32773e-07	5.00599e-05				-1.58437
chr6	116647162	116647463	18696	-2.86382	-1.63248	2.16836e-06	0.00839519	0.000139778		3.42625e-07	5.13887e-05	Rassf4		Rassf4	-2.24815
chr4	105126124	105126425	11419	-3.77458	-3.54428	4.70057e-06	0.00394668	0.000210272		3.48822e-07	5.21628e-05				-3.65943
chr8	56731398	56731699	23762	-2.45685	-1.1077	2.24492e-07	0.0832817	3.8672e-05		3.51392e-07	5.23918e-05				-1.78227
chr2	125145945	125146246	5608	-3.44513	-1.6467	2.42073e-07	0.0777047	4.04358e-05		3.53423e-07	5.2539e-05	Fbn1		Fbn1	-2.54592
chr1	64158090	64158391	577	-2.6428	-1.38789	1.14417e-06	0.0165976	0.000100618	0.324212	3.56628e-07	5.27046e-05	Klf7		Klf7	-2.01534
chr5	146930237	146930538	16716	-2.68559	-1.13162	2.81934e-07	0.0673052	4.37923e-05		3.56364e-07	5.27046e-05				-1.9086
chr11	5799283	5799584	31036	-2.43544	-1.50621	3.12949e-06	0.00610239	0.000168831		3.58529e-07	5.28306e-05				-1.97083
chr4	81228111	81228412	10987	-5.19502	-1.54959	8.05506e-08	0.238213	2.40375e-05		3.60142e-07	5.29136e-05	Mpdz		Mpdz	-3.37231
chr12	32666949	32667250	35470	-3.54926	-2.18825	8.67715e-07	0.0223063	8.46304e-05		3.63115e-07	5.31953e-05				-2.86875
chr11	52270083	52270384	31708	-5.15901	-3.48343	9.95497e-07	0.0202814	9.12951e-05		3.77919e-07	5.50441e-05	Vdac1		Vdac1	-4.32122
chr15	98612194	98612495	43366	-2.60489	-0.862164	1.32532e-07	0.152089	3.03195e-05	0.580801	3.77328e-07	5.50441e-05	Ccdc65		Ccdc65	-1.73353
chr11	117837556	117837857	34663	-3.25098	-1.66808	5.52954e-07	0.0370725	6.63536e-05		3.83398e-07	5.56811e-05				-2.45953
chr4	99056979	99057280	11325	-2.60652	-1.66659	8.99218e-07	0.0231298	8.60266e-05		3.88695e-07	5.62882e-05				-2.13655
chr7	120603179	120603480	22139	-4.23772	-0.635181	4.16353e-08	0.504437	1.70155e-05		3.92295e-07	5.65218e-05	Mfsd13b		Mfsd13b	-2.43645
chr8	31863341	31863642	23425	-2.66047	-1.17706	3.30263e-07	0.0636367	4.8951e-05		3.92551e-07	5.65218e-05				-1.91876
chr11	96031749	96032050	33419	-3.02305	-2.08407	1.77968e-06	0.011845	0.000125658		3.93674e-07	5.65219e-05	Ttll6		Ttll6	-2.55356
chr8	17640207	17640508	23196	-2.49987	-1.24241	6.62769e-07	0.0320698	7.3033e-05		3.96758e-07	5.68029e-05				-1.87114
chr11	4249717	4250018	30965	-2.75801	-2.16974	1.71603e-05	0.00124605	0.000433278		3.99012e-07	5.68029e-05				-2.46388
chr15	85116200	85116501	42980	-4.69683	-4.81012	3.26159e-06	0.00654798	0.000172479		3.98559e-07	5.68029e-05	Fbln1		Fbln1	-4.75347
chr8	127266246	127266547	25667	-2.14092	-0.144422	2.79947e-08	0.768767	1.42211e-05	0.938622	4.01464e-07	5.6991e-05				-1.14267
chr6	89325454	89325755	18108	-2.29259	-1.06143	5.33096e-07	0.0409715	6.48559e-05	0.397914	4.07117e-07	5.74697e-05	Plxna1		Plxna1	-1.67701
chr16	36288560	36288861	44575	-2.23542	-0.712284	1.10511e-07	0.197202	2.78553e-05	0.615367	4.06256e-07	5.74697e-05				-1.47385
chr10	120471996	120472297	30655	-2.1169	-0.513214	7.68637e-08	0.289829	2.37905e-05	0.702494	4.14797e-07	5.83903e-05	4930471E19Rik		4930471E19Rik	-1.31506
chr11	109562519	109562820	34213	-2.67702	-1.70738	3.82159e-06	0.00592541	0.000189045		4.21263e-07	5.91353e-05	Fam20a		Fam20a	-2.1922
chr5	29593605	29593906	13873	-3.21756	-2.21529	6.06687e-06	0.00375091	0.000243218		4.2323e-07	5.92464e-05				-2.71643
chr12	86880538	86880839	36265	-1.82737	-1.62536	6.41697e-05	0.000356653	0.000894362	0.0850531	4.25519e-07	5.94017e-05				-1.72637
chr5	5737016	5737317	13620	-2.72706	-1.29651	5.11493e-07	0.0452144	6.37013e-05		4.2975e-07	5.98266e-05	Steap2		Steap2	-2.01178
chr2	129172813	129173114	5839	-2.69783	-0.341646	4.21313e-08	0.553945	1.70526e-05		4.33468e-07	6.0025e-05				-1.51974
chr17	81103034	81103335	47363	-2.64733	-1.87059	1.55826e-06	0.0149805	0.000119353		4.33557e-07	6.0025e-05				-2.25896
chr2	179876472	179876773	7687	-3.50453	-1.19941	2.11867e-07	0.111783	3.77896e-05		4.39522e-07	6.05184e-05				-2.35197
chr9	56831887	56832188	26818	-2.62102	-0.775228	1.27543e-07	0.185632	2.98265e-05		4.39398e-07	6.05184e-05	Snx33		Snx33	-1.69812
chr1	169532139	169532440	2595	-2.90343	-0.930112	1.39477e-07	0.17067	3.1245e-05		4.41656e-07	6.06464e-05				-1.91677
chr1	89035948	89036249	1085	-2.89328	-1.73142	3.45173e-06	0.00707066	0.000177965		4.52205e-07	6.09443e-05	Sh3bp4		Sh3bp4	-2.31235
chr2	118359833	118360134	5407	-2.02035	-1.099	8.26645e-07	0.029044	8.22619e-05	0.363559	4.45244e-07	6.09443e-05	Bmf		Bmf	-1.55967
chr2	125146060	125146361	5609	-3.29922	-2.02274	5.99903e-07	0.0404062	6.93287e-05		4.49292e-07	6.09443e-05	Fbn1		Fbn1	-2.66098
chr2	152191778	152192079	6347	-2.58468	-0.648101	1.15481e-07	0.209178	2.85944e-05	0.623864	4.47823e-07	6.09443e-05	Gm14164		Gm14164	-1.61639
chr3	122303275	122303576	9729	-2.38754	-1.2959	1.66415e-06	0.0147009	0.000122682	0.312897	4.53232e-07	6.09443e-05	Bcar3		Bcar3	-1.84172
chr7	112647646	112647947	21932	-2.33888	-1.55036	5.36132e-06	0.00456601	0.000226385		4.535e-07	6.09443e-05				-1.94462
chr15	7871733	7872034	40877	-3.8493	-3.447	7.92398e-06	0.0030818	0.000282911		4.52453e-07	6.09443e-05				-3.64815
chr16	37608880	37609181	44600	-2.49584	-1.50162	1.55901e-05	0.0015654	0.000407497	0.147105	4.52181e-07	6.09443e-05	Fstl1		Fstl1	-1.99873
chr19	3383845	3384146	49098	-2.85876	-0.789109	9.47173e-08	0.260169	2.58898e-05		4.5635e-07	6.11642e-05	Cpt1a		Cpt1a	-1.82394
chr5	118299889	118300190	15556	-3.01836	-1.84819	6.69452e-06	0.00369842	0.000258825		4.58393e-07	6.12751e-05				-2.43328
chr2	152443413	152443714	6365	-2.72978	-2.47969	4.29201e-05	0.000601671	0.000706009		4.77016e-07	6.35958e-05				-2.60474
chr19	10963173	10963474	49620	-2.03933	-1.27745	2.56574e-06	0.010113	0.000154544	0.272426	4.79173e-07	6.37148e-05	Ms4a15		Ms4a15	-1.65839
chr14	70567443	70567744	40241	-2.10829	-1.85353	2.27702e-05	0.00114371	0.000498175	0.140859	4.80837e-07	6.3724e-05	Slc39a14		Slc39a14	-1.98091
chr15	80053715	80054016	42743	-2.83013	-1.70189	6.75623e-07	0.0386251	7.36779e-05		4.81771e-07	6.3724e-05				-2.26601
chr15	62088547	62088848	41873	-4.63668	-3.003	3.13244e-06	0.00835547	0.000168831		4.83116e-07	6.37346e-05	Pvt1		Pvt1	-3.81984
chr2	32278405	32278706	4139	-3.82729	-2.12294	4.79837e-06	0.00548755	0.000212837		4.85878e-07	6.39317e-05		Lcn2	Lcn2	-2.97511
chr10	3481248	3481549	28693	-2.77249	-1.05236	1.51583e-07	0.176943	3.22258e-05		4.94428e-07	6.48873e-05				-1.91242
chr4	120456036	120456337	11818	-4.08878	-0.995436	1.0294e-07	0.262066	2.66811e-05		4.97144e-07	6.50742e-05	Gm8439		Gm8439	-2.54211
chr2	166305428	166305729	7096	-2.96501	-1.76112	1.72951e-06	0.0160968	0.000124236		5.12161e-07	6.68662e-05				-2.36306
chr1	119230187	119230488	1472	-2.4116	-1.27325	1.34556e-06	0.0210095	0.000110423	0.343631	5.19637e-07	6.75056e-05				-1.84242
chr12	85616754	85617055	36193	-3.033	-2.20679	1.09686e-05	0.00257785	0.000333961		5.19737e-07	6.75056e-05				-2.6199
chr6	100578636	100578937	18395	-3.05355	-0.748233	1.07415e-07	0.2667	2.72381e-05		5.26204e-07	6.81698e-05	Shq1		Shq1	-1.90089
chr1	91015845	91016146	1203	-2.91732	-1.27652	3.72248e-07	0.0782363	5.25819e-05		5.34463e-07	6.88856e-05	Lrrfip1		Lrrfip1	-2.09692
chr6	116671044	116671345	18703	-2.83071	-0.0119422	2.95266e-08	0.984905	1.46223e-05		5.33726e-07	6.88856e-05	Tmem72		Tmem72	-1.42133
chr2	160106435	160106736	6796	-3.30132	-3.14995	1.19785e-05	0.00244317	0.000351375		5.36931e-07	6.90272e-05				-3.22563
chr11	5799483	5799784	31038	-2.51592	-1.25796	9.34141e-07	0.0315171	8.77717e-05	0.365909	5.39981e-07	6.92426e-05				-1.88694
chr2	131563524	131563825	5942	-3.32632	-1.70429	2.84508e-07	0.10403	4.40297e-05		5.42685e-07	6.92791e-05	Gm14280	Gm14280	Gm14280	-2.51531
chr8	122938309	122938610	25365	-2.1885	-1.45904	2.06047e-06	0.0144121	0.000135099		5.4439e-07	6.92791e-05	Zfp469		Zfp469	-1.82377
chr11	57806842	57807143	31885	-2.39187	-1.50365	9.78955e-07	0.030326	9.03517e-05		5.44253e-07	6.92791e-05				-1.94776
chr4	136849041	136849342	12604	-3.19393	-0.858236	1.03317e-07	0.292651	2.66811e-05		5.53746e-07	7.02923e-05				-2.02608
chr2	32575948	32576249	4197	-2.49132	-1.18219	5.60136e-07	0.0543366	6.69839e-05		5.57209e-07	7.05541e-05	Fpgs		Fpgs	-1.83675
chr5	107303985	107304286	15164	-3.65779	-1.51097	4.56861e-07	0.0671066	5.95391e-05		5.6106e-07	7.07377e-05	Tgfbr3		Tgfbr3	-2.58438
chr11	81906073	81906374	32957	-3.19837	-1.85348	1.21642e-06	0.0252898	0.000104285		5.6287e-07	7.07377e-05	Gm31522		Gm31522	-2.52593
chr12	105809909	105810210	36529	-3.63871	-2.66763	2.07257e-06	0.0148192	0.00013547		5.6202e-07	7.07377e-05				-3.15317
chr1	169201065	169201366	2579	-2.81904	-1.11891	1.78671e-07	0.1736	3.46589e-05		5.67266e-07	7.09365e-05				-1.96897
chr3	89185146	89185447	8893	-2.10425	-1.23612	1.34572e-06	0.0230218	0.000110423	0.343631	5.66639e-07	7.09365e-05	Efna1		Efna1	-1.67018
chr4	134726257	134726558	12471	-2.54577	-1.70374	2.0695e-06	0.015089	0.00013547		5.70885e-07	7.12122e-05				-2.12476
chr11	33959902	33960203	31412	-3.40263	-2.43918	1.176e-05	0.00266451	0.000347874		5.7275e-07	7.12628e-05	4930469K13Rik		4930469K13Rik	-2.92091
chr15	55869410	55869711	41557	-3.14918	-1.83498	1.04148e-06	0.0302112	9.42794e-05		5.7499e-07	7.12628e-05				-2.49208
chr15	77776056	77776357	42450	-2.52582	-0.727547	1.23588e-07	0.254844	2.92953e-05		5.75532e-07	7.12628e-05				-1.62669
chr11	120408981	120409282	34921	-3.24395	-1.75548	1.2126e-06	0.0261876	0.00010417		5.80014e-07	7.16213e-05				-2.49972
chr15	38452977	38453278	41296	-3.25043	-1.13066	5.92283e-07	0.0537376	6.90625e-05		5.8127e-07	7.16213e-05	G930009F23Rik		G930009F23Rik	-2.19055
chr9	120568781	120569082	28535	-2.44036	-1.33143	3.40386e-06	0.00938309	0.000176673	0.272426	5.83183e-07	7.16817e-05				-1.8859
chr13	55598403	55598704	38141	-2.23874	-1.44568	2.83599e-06	0.0113284	0.000162615	0.286012	5.86436e-07	7.19062e-05	Grk6		Grk6	-1.84221
chr8	78504230	78504531	24197	-2.65435	-2.07629	2.8372e-06	0.0115181	0.000162615		5.95953e-07	7.28958e-05				-2.36532
chr1	93094131	93094432	1327	-2.9471	-0.911034	2.46662e-07	0.133776	4.0878e-05		6.01439e-07	7.33887e-05				-1.92906
chr2	27748528	27748829	3839	-2.46375	-1.07045	4.43131e-07	0.0748052	5.81096e-05		6.04041e-07	7.35282e-05				-1.7671
chr3	83770258	83770559	8679	-3.02721	-0.862903	2.4306e-07	0.136921	4.04402e-05		6.06305e-07	7.36259e-05				-1.94505
chr4	43398807	43399108	10549	-2.30568	-1.73198	8.99991e-06	0.00371456	0.00030287		6.089e-07	7.37536e-05	Rusc2,Gm52698		Rusc2,Gm52698	-2.01883
chr10	91783425	91783726	30216	-4.36825	-2.43898	3.34241e-07	0.10026	4.91942e-05		6.10284e-07	7.37536e-05	Gm31592		Gm31592	-3.40362
chr3	126857306	126857607	9791	-3.09195	-0.307689	5.2654e-08	0.655404	1.84702e-05		6.27456e-07	7.52689e-05	Ank2		Ank2	-1.69982
chr14	14659787	14660088	39226	-2.78487	-1.7258	2.05382e-06	0.0168005	0.000135084		6.2738e-07	7.52689e-05				-2.25534
chr15	55210584	55210885	41524	-3.30475	-1.06273	1.309e-07	0.262442	3.01684e-05		6.24773e-07	7.52689e-05	Col14a1		Col14a1	-2.18374
chr17	14560230	14560531	45583	-2.3112	-0.371951	7.008e-08	0.493546	2.25187e-05	0.838774	6.28797e-07	7.52689e-05	Smoc2		Smoc2	-1.34158
chr11	118251669	118251970	34723	-2.24571	-0.955116	3.4267e-07	0.103042	4.97792e-05		6.41189e-07	7.65704e-05				-1.60041
chr7	68367174	68367475	20929	-3.0634	-2.80536	0.000209462	0.000169182	0.00178016		6.43382e-07	7.66507e-05				-2.93438
chr2	160106526	160106827	6797	-3.2934	-2.82987	1.98201e-05	0.00180396	0.000462061		6.48827e-07	7.71079e-05				-3.06163
chr5	112407823	112408124	15264	-2.16728	-1.3941	5.29679e-06	0.00676627	0.000225626	0.256707	6.5028e-07	7.71079e-05	Crybb1		Crybb1	-1.78069
chr11	81923187	81923488	32959	-2.99972	-0.973309	5.53288e-07	0.0650272	6.63536e-05		6.52667e-07	7.72093e-05				-1.98651
chr12	112483325	112483626	36769	-2.19662	-1.19076	7.91272e-07	0.0456571	8.02598e-05	0.401898	6.55211e-07	7.73287e-05		Tmem179	Tmem179	-1.69369
chr12	35341913	35342214	35524	-2.6539	-0.802759	1.50526e-07	0.243713	3.21636e-05		6.64766e-07	7.82731e-05				-1.72833
chr2	32278300	32278601	4138	-3.44951	-2.1274	1.18197e-05	0.00312183	0.000349394		6.68429e-07	7.8351e-05		Lcn2	Lcn2	-2.78845
chr9	70169030	70169331	27484	-3.1385	-0.659411	8.90626e-08	0.414914	2.55853e-05		6.69358e-07	7.8351e-05	Myo1e		Myo1e	-1.89896
chr15	25443329	25443630	40985	-2.64532	-1.75998	2.28843e-05	0.00161666	0.000499373		6.70092e-07	7.8351e-05	Gm5468		Gm5468	-2.20265
chr13	13703703	13704004	37009	-2.11583	-1.8327	1.42845e-05	0.00261432	0.000388452		6.76045e-07	7.88641e-05				-1.97426
chr2	152634391	152634692	6393	-2.57021	-1.16525	5.76417e-07	0.0650975	6.79656e-05		6.79108e-07	7.90385e-05	Bcl2l1		Bcl2l1	-1.86773
chr19	22894267	22894568	49733	-2.0575	-1.19209	1.28398e-06	0.0294391	0.000106604	0.363559	6.83827e-07	7.94043e-05	Trpm3		Trpm3	-1.62479
chr11	70358825	70359126	32491	-2.76172	-1.65325	1.58834e-06	0.0239197	0.000119912		6.87129e-07	7.94217e-05				-2.20749
chr12	9906060	9906361	35129	-2.28245	-0.898927	2.98136e-07	0.127364	4.547e-05		6.86774e-07	7.94217e-05				-1.59069
chr2	167243483	167243784	7164	-2.98698	-2.11095	1.9265e-05	0.00198551	0.000455585		6.91541e-07	7.97488e-05				-2.54896
chr2	70167538	70167839	4777	-2.3233	-1.16098	6.04481e-07	0.0644052	6.93325e-05		7.03163e-07	8.05361e-05	Myo3b		Myo3b	-1.74214
chr7	110966423	110966724	21844	-2.19877	-1.02169	6.03801e-07	0.0644239	6.93325e-05		7.02608e-07	8.05361e-05				-1.61023
chr18	69837759	69838060	48741	-2.19588	-3.61135	0.000159576	0.000243829	0.00151254		7.0278e-07	8.05361e-05				-2.90361
chr2	167427990	167428291	7205	-2.00563	-1.48986	6.2894e-06	0.00622206	0.00024976	0.245842	7.06598e-07	8.0657e-05	Gm11476,Gm31619		Gm11476,Gm31619	-1.74775
chr5	17477168	17477469	13673	-4.58192	-3.80792	1.48362e-05	0.00264092	0.000397274		7.07419e-07	8.0657e-05				-4.19492
chr9	79900489	79900790	27678	-2.67821	-1.20201	6.13886e-07	0.0643192	6.97964e-05		7.12594e-07	8.0881e-05	Filip1		Filip1	-1.94011
chr15	97947252	97947553	43333	-2.82024	-2.26575	1.70219e-05	0.00231832	0.000431378		7.12211e-07	8.0881e-05	Senp1		Senp1	-2.54299
chr19	5865985	5866286	49317	-2.49956	-0.727222	2.13986e-07	0.185297	3.80064e-05	0.608665	7.15427e-07	8.102e-05				-1.61339
chr13	31762470	31762771	37346	-2.97787	-1.21927	3.3944e-07	0.117851	4.97792e-05		7.21434e-07	8.15172e-05	1700018A04Rik		1700018A04Rik	-2.09857
chr1	178869299	178869600	2845	-2.22064	-1.50424	2.5023e-06	0.0161013	0.00015204		7.26318e-07	8.15208e-05	Smyd3		Smyd3	-1.86244
chr12	73456326	73456627	35858	-2.79831	-1.5115	2.56081e-06	0.0157031	0.000154544		7.25e-07	8.15208e-05	D830013O20Rik	D830013O20Rik	D830013O20Rik	-2.15491
chr17	14560492	14560793	45584	-2.34722	-1.24378	1.75434e-06	0.0228715	0.000124742		7.23494e-07	8.15208e-05	Smoc2		Smoc2	-1.7955
chr2	27748627	27748928	3840	-2.40742	-1.52986	6.75664e-06	0.00607891	0.000259502		7.39639e-07	8.28313e-05				-1.96864
chr5	138758719	138759020	16351	-2.69827	-1.4813	6.70681e-07	0.0614927	7.3329e-05		7.42513e-07	8.29688e-05	Fam20c		Fam20c	-2.08979
chr2	31746095	31746396	4101	-2.26174	-1.10064	4.67439e-07	0.0885106	6.0357e-05	0.494531	7.44745e-07	8.30341e-05				-1.68119
chr1	71043438	71043739	627	-3.94666	-1.9332	9.33765e-07	0.0444887	8.77717e-05		7.47613e-07	8.31699e-05				-2.93993
chr2	128386333	128386634	5773	-2.13975	-1.33527	2.8108e-06	0.0148484	0.000162145	0.312897	7.5091e-07	8.33466e-05				-1.73751
chr3	103508363	103508664	9389	-2.30974	-1.03179	5.89394e-07	0.0709714	6.90625e-05	0.463051	7.52509e-07	8.33466e-05	Syt6		Syt6	-1.67076
chr3	122303392	122303693	9730	-2.38234	-0.636143	1.49138e-07	0.284665	3.21636e-05	0.702494	7.63112e-07	8.39481e-05	Bcar3		Bcar3	-1.50924
chr6	116671302	116671603	18705	-2.32298	-0.971454	5.64257e-07	0.0753953	6.72856e-05		7.64603e-07	8.39481e-05	Tmem72		Tmem72	-1.64722
chr8	121063744	121064045	25194	-2.24697	-1.34992	2.25146e-06	0.0187865	0.000143853		7.60441e-07	8.39481e-05	Gse1		Gse1	-1.79844
chr11	54863045	54863346	31814	-3.032	-1.97218	5.06482e-06	0.00839777	0.000219792		7.64448e-07	8.39481e-05				-2.50209
chr11	49702041	49702342	31572	-2.48975	-1.13584	8.8169e-07	0.0494569	8.53192e-05		7.82638e-07	8.53702e-05	Gfpt2		Gfpt2	-1.81279
chr11	120147776	120148077	34889	-1.89812	-1.57352	1.98352e-05	0.00219461	0.000462061	0.170607	7.81365e-07	8.53702e-05	Bahcc1		Bahcc1	-1.73582
chr18	80598079	80598380	48981	-2.21342	-1.67599	1.21977e-05	0.0035592	0.000355329	0.193641	7.79391e-07	8.53702e-05				-1.94471
chr13	41499070	41499371	37662	-3.05286	-1.23937	2.76397e-07	0.158486	4.30913e-05		7.86015e-07	8.54523e-05	Nedd9		Nedd9	-2.14612
chr15	54090443	54090744	41496	-2.79266	-0.721103	2.23551e-07	0.196601	3.8672e-05		7.88477e-07	8.54523e-05				-1.75688
chr15	78670399	78670700	42516	-3.01161	-2.22194	1.43177e-05	0.00306298	0.000388452		7.86861e-07	8.54523e-05	Card10		Card10	-2.61678
chr5	143461210	143461511	16609	-2.46836	-1.37213	8.56738e-07	0.0516372	8.42606e-05		7.93376e-07	8.56149e-05	Daglb		Daglb	-1.92024
chr16	33500509	33500810	44510	-2.79883	-1.02829	3.20463e-07	0.137834	4.82311e-05		7.9221e-07	8.56149e-05				-1.91356
chr6	114398048	114398349	18589	-3.03495	-1.74079	7.37616e-06	0.0061241	0.000273802		8.09162e-07	8.71319e-05	Hrh1		Hrh1	-2.38787
chr18	6959897	6960198	47729	-3.0605	-1.88279	1.72665e-06	0.0262893	0.000124236		8.12884e-07	8.7346e-05	Mkx		Mkx	-2.47165
chr5	146704254	146704555	16702	-4.03542	-1.58056	5.44025e-07	0.083642	6.58052e-05		8.14759e-07	8.73612e-05	Usp12		Usp12	-2.80799
chr3	52805133	52805434	8305	-2.67937	-2.19374	9.73409e-06	0.00470964	0.000316263		8.20517e-07	8.77919e-05				-2.43656
chr8	34164313	34164614	23469	-2.5316	-1.31178	1.93109e-06	0.0238556	0.000130897		8.24287e-07	8.80084e-05	Gsr		Gsr	-1.92169
chr11	81923056	81923357	32958	-3.04106	-1.23317	1.56991e-06	0.0300276	0.000119604	0.365056	8.4241e-07	8.97532e-05				-2.13712
chr2	167200446	167200747	7158	-2.67939	-0.922412	2.67553e-07	0.176652	4.24587e-05		8.44486e-07	8.97845e-05				-1.8009
chr8	12803200	12803501	23090	-3.07466	-1.84571	3.02234e-06	0.015723	0.000166604		8.48809e-07	9.00542e-05				-2.46019
chr5	29593329	29593630	13871	-3.41091	-0.809547	1.83648e-07	0.260522	3.47235e-05		8.54276e-07	9.04438e-05				-2.11023
chr1	178873604	178873905	2849	-3.62996	-2.46752	7.33249e-06	0.00661082	0.00027305		8.6488e-07	9.13745e-05	Smyd3		Smyd3	-3.04874
chr3	83772493	83772794	8681	-2.50234	-1.8644	6.64772e-06	0.00737777	0.000257967		8.74505e-07	9.21981e-05				-2.18337
chr4	56533329	56533630	10781	-2.02047	-1.05728	1.25445e-06	0.0394823	0.000105353	0.394482	8.82631e-07	9.28605e-05				-1.53888
chr2	167432418	167432719	7216	-2.19025	-0.727086	3.29403e-07	0.151995	4.8951e-05	0.580801	8.91697e-07	9.36083e-05	Gm11476	Gm31619	Gm11476,Gm31619	-1.45867
chr9	67441889	67442190	27435	-3.47045	-2.68965	7.71513e-06	0.00650307	0.000279929		8.93454e-07	9.36083e-05	Tln2		Tln2	-3.08005
chr7	68359387	68359688	20928	-4.05024	-3.26727	2.82421e-05	0.00179413	0.000558133		9.0182e-07	9.42888e-05				-3.65876
chr9	120605737	120606038	28540	-2.25107	-1.33459	5.43443e-06	0.00937246	0.0002283	0.272426	9.06254e-07	9.45563e-05				-1.79283
chr11	8459898	8460199	31117	-2.45848	-2.06574	1.46507e-05	0.00348794	0.000394126		9.09055e-07	9.46526e-05	Tns3		Tns3	-2.26211
chr13	41498986	41499287	37661	-2.81557	-1.69414	8.6671e-07	0.059246	8.46304e-05		9.13224e-07	9.48906e-05	Nedd9		Nedd9	-2.25485
chr3	31148678	31148979	8028	-1.96653	-1.02102	2.36676e-06	0.0217455	0.000147529	0.343631	9.15191e-07	9.48993e-05		Skil	Skil	-1.49377
chr2	168374009	168374310	7397	-1.93232	-1.42979	5.14798e-06	0.0100634	0.000221869	0.272426	9.20897e-07	9.49051e-05	Nfatc2		Nfatc2	-1.68105
chr5	24610150	24610451	13781	-2.50986	-1.40968	2.53807e-06	0.0203504	0.000153945		9.18287e-07	9.49051e-05	Abcb8		Abcb8	-1.95977
chr9	35398018	35398319	26286	-5.04627	-1.10619	1.54604e-07	0.334597	3.2703e-05		9.19617e-07	9.49051e-05	Cdon		Cdon	-3.07623
chr2	60200427	60200728	4668	-3.16207	-0.781497	1.92605e-07	0.270318	3.55366e-05		9.25228e-07	9.51569e-05	Ly75,Gm13571		Ly75,Gm13571	-1.97178
chr3	135376479	135376780	9932	-3.11211	-1.73454	4.41645e-06	0.0119387	0.000201356		9.36332e-07	9.59074e-05	Nfkb1		Nfkb1	-2.42332
chr6	31083528	31083829	17137	-2.55173	-1.35837	1.0031e-06	0.052546	9.17927e-05		9.36033e-07	9.59074e-05	Lncpint		Lncpint	-1.95505
chr9	69955411	69955712	27470	-3.40614	-1.58267	1.224e-06	0.0432688	0.000104424		9.40255e-07	9.61139e-05				-2.4944
chr2	130655691	130655992	5875	-3.7212	-0.695025	1.21961e-07	0.435765	2.92953e-05		9.43358e-07	9.62359e-05	Dnaaf9		Dnaaf9	-2.20811
chr2	167670357	167670658	7308	-2.61138	-0.939206	6.10825e-07	0.0873352	6.97964e-05		9.46712e-07	9.63829e-05				-1.77529
chr1	46447996	46448297	377	-2.54309	-1.53853	2.01015e-06	0.0267494	0.000133463		9.53808e-07	9.67146e-05				-2.04081
chr17	34000970	34001271	46271	-2.9075	-0.496517	1.23251e-07	0.435766	2.92953e-05		9.52773e-07	9.67146e-05		Angptl4	Angptl4	-1.70201
chr6	91169773	91170074	18144	-2.49092	-1.05543	6.41504e-07	0.0842648	7.13442e-05		9.58592e-07	9.70045e-05				-1.77317
chr6	112866127	112866428	18513	-2.85393	-2.41625	2.22091e-05	0.00249558	0.000490402		9.81474e-07	9.91211e-05	Srgap3		Srgap3	-2.63509
chr15	62200114	62200415	41878	-2.64305	-0.649652	1.93326e-07	0.287334	3.55366e-05	0.702494	9.83553e-07	9.91323e-05	Pvt1		Pvt1	-1.64635
chr7	83601952	83602253	21310	-2.78294	-1.31874	7.16768e-07	0.0786423	7.58082e-05		9.97232e-07	0.00010031	Cemip		Cemip	-2.05084
chr3	83752296	83752597	8678	-3.22097	-0.547077	1.31154e-07	0.433807	3.01684e-05		1.00603e-06	0.000100684				-1.88403
chr13	29101737	29102038	37277	-2.30561	-1.27132	1.95815e-06	0.0290838	0.000131461		1.00694e-06	0.000100684				-1.78846
chr15	76922038	76922339	42377	-1.90135	-1.88899	0.000176602	0.000321851	0.00160635	0.0850531	1.0051e-06	0.000100684	Mb		Mb	-1.89517
chr15	79183973	79184274	42637	-2.45665	-0.676244	2.28178e-07	0.250169	3.88864e-05		1.00916e-06	0.000100706	Pla2g6		Pla2g6	-1.56645
chr18	39119063	39119364	48160	-4.66576	-2.33448	1.72787e-06	0.0332326	0.000124236		1.0148e-06	0.000101069	Arhgap26		Arhgap26	-3.50012
chr1	167097592	167097893	2523	-3.15495	-0.985525	4.1115e-07	0.140381	5.54709e-05		1.01974e-06	0.000101361	Uck2		Uck2	-2.07024
chr1	167097824	167098125	2524	-3.22638	-1.82077	4.89196e-06	0.0118532	0.0002154		1.0242e-06	0.000101604	Uck2		Uck2	-2.52357
chr8	122871525	122871826	25357	-1.77123	-1.36432	5.19074e-06	0.01128	0.000222504	0.286012	1.03363e-06	0.000102338	Zfp469		Zfp469	-1.56778
chr10	79638090	79638391	29790	-2.8111	-0.929505	3.58384e-07	0.164079	5.11383e-05		1.03782e-06	0.000102551	Palm		Palm	-1.8703
chr9	69349698	69349999	27445	-2.26224	-1.18911	1.01304e-06	0.0584081	9.25005e-05		1.04392e-06	0.000102952				-1.72567
chr1	89036050	89036351	1086	-2.86329	-1.07257	6.01154e-07	0.0998267	6.93287e-05		1.05792e-06	0.000103982	Sh3bp4		Sh3bp4	-1.96793
chr13	43038376	43038677	37700	-3.64389	-0.743778	1.14702e-07	0.523493	2.85695e-05		1.05849e-06	0.000103982	Phactr1		Phactr1	-2.19383
chr11	120147687	120147988	34888	-1.97164	-1.16962	5.54718e-06	0.0108715	0.000230286	0.282092	1.06283e-06	0.000104205	Bahcc1		Bahcc1	-1.57063
chr1	192136488	192136789	3281	-3.04898	-2.78498	1.65722e-05	0.00367981	0.000423294		1.07406e-06	0.000105102	Kcnh1		Kcnh1	-2.91698
chr10	79908566	79908867	29837	-2.13535	-1.70519	1.2746e-05	0.00483795	0.000362088		1.08539e-06	0.000106004	Sbno2		Sbno2	-1.92027
chr2	167584409	167584710	7269	-2.57155	-1.80794	8.8061e-06	0.00705906	0.000298805		1.09366e-06	0.0001064				-2.18975
chr12	111437594	111437895	36701	-2.57281	-1.78472	9.98874e-06	0.0062111	0.000320014		1.09164e-06	0.0001064	Gm40578		Gm40578	-2.17876
chr15	10818717	10819018	40925	-2.30874	-1.21752	2.57827e-06	0.0249437	0.000154544	0.348013	1.12928e-06	0.000109653	Gm19276		Gm19276	-1.76313
chr11	117825005	117825306	34649	-2.05705	-0.877531	6.29032e-07	0.102483	7.02798e-05	0.513049	1.13182e-06	0.000109688				-1.46729
chr15	59600077	59600378	41776	-2.21584	-1.07099	2.03973e-06	0.0316763	0.000135	0.365909	1.13424e-06	0.000109712				-1.64341
chr11	62624332	62624633	32163	-3.68327	-2.42342	2.19697e-06	0.0295543	0.000140975		1.13952e-06	0.000110012		Zfp287	Zfp287	-3.05334
chr16	13850954	13851255	43975	-2.91974	-1.17735	5.13012e-07	0.127102	6.37013e-05		1.14407e-06	0.00011024	Bmerb1		Bmerb1	-2.04854
chr11	86483924	86484225	33101	-2.43552	-0.846014	3.97967e-07	0.164362	5.43897e-05		1.14747e-06	0.000110357	Vmp1		Vmp1	-1.64077
chr7	143323235	143323536	22788	-3.94425	-1.42212	1.03261e-06	0.0636644	9.36783e-05		1.15293e-06	0.00011067				-2.68318
chr2	167573002	167573303	7265	-2.17863	-2.03153	7.97491e-05	0.000832471	0.00101572		1.16365e-06	0.000111448				-2.10508
chr7	68359169	68359470	20927	-3.81168	-5.02601	2.15763e-05	0.003082	0.000482332		1.16545e-06	0.000111448				-4.41885
chr11	115267551	115267852	34373	-3.59562	-2.07164	2.44766e-06	0.0274531	0.000150852		1.17698e-06	0.000112125				-2.83363
chr15	59422250	59422551	41750	-3.25107	-1.26898	9.67122e-07	0.0694527	8.96697e-05		1.17654e-06	0.000112125	Nsmce2		Nsmce2	-2.26002
chr11	96866827	96867128	33469	-1.95082	-1.17626	1.88963e-06	0.0356781	0.000129468	0.379373	1.18066e-06	0.000112241	Sp2		Sp2	-1.56354
chr14	77188882	77189183	40468	-2.77171	-0.903159	2.92533e-07	0.230879	4.47778e-05		1.18266e-06	0.000112241				-1.83743
chr6	116647103	116647404	18695	-2.8119	-1.29696	1.37195e-06	0.0495503	0.000111668		1.18993e-06	0.000112719	Rassf4		Rassf4	-2.05443
chr1	178045906	178046207	2814	-2.86755	-0.201331	8.64191e-08	0.796159	2.5262e-05		1.20351e-06	0.00011347	Desi2		Desi2	-1.53444
chr6	115643742	115644043	18657	-3.03627	-1.48997	1.20646e-06	0.0570404	0.000104067		1.20373e-06	0.00011347	Raf1		Raf1	-2.26312
chr15	72974263	72974564	42160	-2.6546	-1.0437	4.69203e-07	0.146781	6.03995e-05		1.20461e-06	0.00011347	Ago2		Ago2	-1.84915
chr2	167432488	167432789	7217	-2.18673	-0.964541	8.68541e-07	0.0798312	8.46304e-05	0.483537	1.2123e-06	0.000113769	Gm11476	Gm31619	Gm11476,Gm31619	-1.57564
chr15	59600310	59600611	41777	-2.37694	-1.12842	1.51111e-06	0.045873	0.000117359		1.21201e-06	0.000113769				-1.75268
chr1	118296536	118296837	1452	-3.12269	-0.715697	2.85589e-07	0.246465	4.40351e-05		1.22962e-06	0.00011518				-1.9192
chr2	164297420	164297721	6933	-2.68927	-1.66595	7.10974e-05	0.000994019	0.000952202	0.138248	1.2343e-06	0.000115379		Sys1	Sys1	-2.17761
chr17	34894346	34894647	46365	-1.96933	-1.69777	1.39724e-05	0.00506678	0.000383472	0.225861	1.23632e-06	0.000115379	Tnxb		Tnxb	-1.83355
chr2	148333908	148334209	6272	-2.69104	-1.41933	1.7341e-06	0.0413652	0.00012427		1.25174e-06	0.000116601				-2.05519
chr2	152192604	152192905	6349	-2.95321	-0.839858	3.82802e-07	0.188942	5.35338e-05		1.26154e-06	0.000117297	Gm14164		Gm14164	-1.89653
chr2	162244106	162244407	6826	-3.616	-3.06346	3.88996e-06	0.0187853	0.000189518		1.27381e-06	0.000118036	Ptprt		Ptprt	-3.33973
chr5	38661519	38661820	14189	-2.48737	-1.58796	3.92894e-05	0.00186044	0.000669018	0.161171	1.27417e-06	0.000118036		Slc2a9	Slc2a9	-2.03766
chr11	100139970	100140271	33769	-2.76344	-1.90566	9.66502e-06	0.00764122	0.000315379		1.2866e-06	0.000118969		Krt16	Krt16	-2.33455
chr3	27749847	27750148	7953	-2.94532	-2.3318	7.33567e-05	0.00100947	0.000970725		1.28987e-06	0.000119053	Fndc3b		Fndc3b	-2.63856
chr2	158009766	158010067	6754	-2.48502	-1.78017	2.02995e-05	0.00368301	0.000466168		1.30155e-06	0.000119911				-2.1326
chr11	77355531	77355832	32739	-2.28574	-0.992118	6.78465e-07	0.110762	7.3793e-05	0.523337	1.30786e-06	0.000120273	Coro6		Coro6	-1.63893
chr11	98997334	98997635	33737	-1.79229	-1.41327	1.38533e-05	0.00543804	0.000381887	0.236238	1.31093e-06	0.000120335				-1.60278
chr9	14126868	14127169	25875	-3.97797	-1.67196	6.29436e-07	0.120264	7.02798e-05		1.31689e-06	0.000120656				-2.82497
chr11	116508402	116508703	34489	-2.67173	-1.73614	7.63131e-06	0.00995711	0.000279055		1.3216e-06	0.000120656	Rhbdf2		Rhbdf2	-2.20394
chr13	63472572	63472873	38325	-2.31873	-1.36233	8.79471e-06	0.00863501	0.000298805	0.272426	1.32089e-06	0.000120656	Aopep,Fancc		Aopep,Fancc	-1.84053
chr2	128744809	128745110	5817	-2.21002	-1.99124	0.000592786	0.000129326	0.00331471	0.0749443	1.33269e-06	0.000121448				-2.10063
chr1	179690865	179691166	2869	-2.89416	-2.15833	1.55986e-05	0.00494617	0.000407497		1.34073e-06	0.000121695				-2.52625
chr2	167573150	167573451	7266	-2.31336	-1.73285	4.42096e-05	0.00174761	0.000720004		1.34249e-06	0.000121695				-2.02311
chr8	106733765	106734066	24775	-2.61599	0.22531	1.04521e-07	0.739514	2.6694e-05		1.34305e-06	0.000121695	Dus2	Dpep2	Dus2,Dpep2	-1.19534
chr11	100139873	100140174	33768	-2.61486	-1.46326	3.84564e-06	0.0201313	0.000189045		1.34506e-06	0.000121695		Krt16	Krt16	-2.03906
chr8	127266330	127266631	25668	-2.05585	-0.48132	2.71269e-07	0.28793	4.27333e-05	0.702494	1.35633e-06	0.000122496				-1.26858
chr2	164227819	164228120	6913	-1.86582	-1.38026	5.52443e-06	0.0142311	0.000230286	0.30926	1.36472e-06	0.000123032	Slpi		Slpi	-1.62304
chr11	80840047	80840348	32934	-3.23599	-2.04234	1.90536e-06	0.0414548	0.000129714		1.37072e-06	0.000123194	Asic2		Asic2	-2.63917
chr19	44410757	44411058	50219	-2.84874	-1.20351	7.10267e-07	0.111265	7.55424e-05		1.3714e-06	0.000123194				-2.02613
chr1	91185655	91185956	1213	-3.16904	-1.82191	1.55947e-06	0.050882	0.000119353		1.37666e-06	0.000123446	Ube2f		Ube2f	-2.49548
chr3	89185092	89185393	8892	-2.09895	-0.857416	1.11377e-06	0.0717142	9.94033e-05	0.463051	1.38523e-06	0.000123613	Efna1		Efna1	-1.47818
chr12	82294615	82294916	36107	-3.08893	-0.509986	1.60768e-07	0.496433	3.36686e-05		1.38421e-06	0.000123613	Sipa1l1		Sipa1l1	-1.79946
chr14	70567339	70567640	40240	-2.21292	-1.40892	6.98318e-06	0.0114436	0.000264741	0.286012	1.38588e-06	0.000123613	Slc39a14		Slc39a14	-1.81092
chr2	152583315	152583616	6385	-1.85277	-1.13733	3.00834e-06	0.0267335	0.000166404	0.35351	1.39422e-06	0.000124137				-1.49505
chr10	111406745	111407046	30489	-2.85646	-1.93116	4.37298e-06	0.0184834	0.000201088		1.40082e-06	0.000124505				-2.39381
chr8	72900402	72900703	24106	-3.59331	-2.36707	2.07787e-06	0.0390365	0.000135606		1.40548e-06	0.000124699	Tpm4		Tpm4	-2.98019
chr1	78563636	78563937	820	-2.85276	-2.05078	2.41675e-06	0.0340749	0.000149384		1.42568e-06	0.000126269	Mogat1		Mogat1	-2.45177
chr5	112427635	112427936	15276	-2.63046	-1.25776	2.27949e-06	0.0365702	0.000144381		1.44216e-06	0.000127483	Tpst2		Tpst2	-1.94411
chr10	40386932	40387233	29058	-2.80824	-1.56656	2.48673e-06	0.033579	0.000151982		1.44445e-06	0.000127483				-2.1874
chr9	50798755	50799056	26684	-2.24643	-1.17979	3.87513e-06	0.0216865	0.000189451	0.343631	1.45319e-06	0.00012803	Ppp2r1b	Gm25558	Ppp2r1b,Gm25558	-1.71311
chr9	96664289	96664590	27904	-2.23018	-1.03878	1.81419e-06	0.0465654	0.000126509	0.404043	1.46036e-06	0.000128438	C430002N11Rik		C430002N11Rik	-1.63448
chr1	131038559	131038860	1641	-2.59839	-2.61436	0.000224394	0.000387743	0.00185037		1.50151e-06	0.000131597				-2.60638
chr16	92786729	92787030	45202	-2.70094	-0.609453	2.1859e-07	0.397747	3.83389e-05		1.50047e-06	0.000131597				-1.6552
chr6	112901884	112902185	18521	-2.81727	-1.50538	1.33433e-06	0.0662238	0.000110191		1.52356e-06	0.000133067	Srgap3		Srgap3	-2.16133
chr12	35040509	35040810	35513	-2.6645	-2.44544	1.66966e-05	0.00529055	0.000425955		1.52307e-06	0.000133067				-2.55497
chr2	148364115	148364416	6274	-2.99759	-1.05101	6.67967e-07	0.13281	7.32224e-05		1.52922e-06	0.000133282				-2.0243
chr2	157981587	157981888	6744	-2.12745	-0.943105	1.4552e-06	0.0610539	0.000114869	0.437435	1.53138e-06	0.000133282	Tgm2		Tgm2	-1.53528
chr4	106050649	106050950	11443	-3.24073	-1.85978	8.13103e-07	0.109463	8.16868e-05		1.53396e-06	0.000133282				-2.55026
chr19	9038593	9038894	49521	-2.04776	-1.45763	2.2457e-05	0.00398333	0.000493312	0.209849	1.54125e-06	0.000133685	Ahnak		Ahnak	-1.75269
chr13	32864030	32864331	37408	-3.31842	-2.5673	5.01846e-06	0.0179994	0.000218682		1.55546e-06	0.000134686				-2.94286
chr7	83640051	83640352	21317	-2.71476	-1.43733	5.286e-06	0.0172321	0.000225626		1.56777e-06	0.000135519	Cemip		Cemip	-2.07605
chr10	91783300	91783601	30215	-5.3187	-1.92813	3.9356e-07	0.23318	5.40824e-05		1.57881e-06	0.000136007	Gm31592		Gm31592	-3.62341
chr19	47209527	47209828	50381	-2.74918	-0.877462	3.89964e-07	0.234982	5.38202e-05		1.57661e-06	0.000136007	Neurl1a		Neurl1a	-1.81332
chr15	73337261	73337562	42173	-2.60433	-0.887473	5.16447e-07	0.17893	6.39392e-05		1.58914e-06	0.000136664				-1.7459
chr2	167607150	167607451	7288	-2.07301	-0.863644	1.53958e-06	0.0603129	0.000118647	0.437435	1.59641e-06	0.000136821				-1.46833
chr7	118546484	118546785	22101	-2.92122	-1.68689	3.54078e-06	0.0262241	0.000180571		1.59636e-06	0.000136821	Iqck		Iqck	-2.30406
chr15	86053836	86054137	43061	-2.70453	-1.63655	4.38597e-06	0.0212506	0.000201088		1.60204e-06	0.000137071	Cerk		Cerk	-2.17054
chr8	36654189	36654490	23577	-2.99242	-1.01563	5.02825e-07	0.186466	6.34039e-05		1.61103e-06	0.000137607		Gm35520	Gm35520	-2.00402
chr5	107303924	107304225	15163	-3.35844	-1.32343	5.91104e-07	0.159348	6.90625e-05		1.61801e-06	0.000137625	Tgfbr3		Tgfbr3	-2.34093
chr8	125653092	125653393	25601	-2.14562	-0.888759	9.18659e-07	0.102422	8.6899e-05	0.513049	1.61639e-06	0.000137625	Egln1		Egln1	-1.51719
chr17	29659004	29659305	46115	-2.73271	-0.318609	1.55685e-07	0.60558	3.2767e-05		1.61944e-06	0.000137625	Gm36199		Gm36199	-1.52566
chr11	117205977	117206278	34581	-1.94959	-1.51582	3.9533e-05	0.00239233	0.000670719	0.173295	1.62424e-06	0.0001378	Septin9		Septin9	-1.7327
chr1	191324239	191324540	3253	-4.7909	-2.73459	1.01909e-05	0.00930843	0.00032449		1.62885e-06	0.00013796	Ints7		Ints7	-3.76275
chr1	178869619	178869920	2848	-2.49431	-1.11565	2.6098e-06	0.0368316	0.000155604		1.64924e-06	0.000139231	Smyd3		Smyd3	-1.80498
chr17	57535260	57535561	46984	-4.69763	-2.68017	6.06112e-06	0.0158604	0.000243218		1.64939e-06	0.000139231		C3	C3	-3.6889
chr5	90837501	90837802	14768	-3.16843	-0.948656	5.6848e-07	0.1696	6.75977e-05		1.65395e-06	0.000139383				-2.05854
chr12	8877048	8877349	35113	-2.47989	-1.60413	9.33756e-06	0.0103464	0.000307796		1.65711e-06	0.000139416				-2.04201
chr19	38603127	38603428	50036	-3.68164	-3.00545	3.69636e-06	0.0262167	0.000185452		1.6619e-06	0.000139586	Plce1		Plce1	-3.34354
chr10	85936419	85936720	30137	-2.56758	-1.80677	3.51246e-06	0.0278904	0.000179434		1.67897e-06	0.000140785	Syn3,4930486F22Rik		Syn3,4930486F22Rik	-2.18718
chr15	77704800	77705101	42427	-2.38169	-0.67556	5.01673e-07	0.19616	6.34039e-05	0.613904	1.68614e-06	0.000141151	Myh9		Myh9	-1.52863
chr5	124118957	124119258	15820	-2.45106	-1.04323	1.12082e-06	0.0880818	9.95352e-05		1.69123e-06	0.000141342	Hip1r		Hip1r	-1.74715
chr7	120602841	120603142	22138	-4.46241	-1.68783	4.00497e-07	0.247123	5.45583e-05		1.69523e-06	0.000141443	Mfsd13b		Mfsd13b	-3.07512
chr2	179869953	179870254	7681	-2.3021	-1.49302	9.7115e-06	0.0102408	0.000316229	0.272426	1.70301e-06	0.000141856				-1.89756
chr1	187026660	187026961	3160	-3.88327	-2.03808	4.01965e-06	0.0248348	0.000192618		1.70903e-06	0.000142123	Gpatch2		Gpatch2	-2.96067
chr6	149162239	149162540	19491	-2.76707	-1.36941	1.14496e-06	0.0883405	0.000100618		1.73028e-06	0.000143653				-2.06824
chr3	38331192	38331493	8136	-2.66516	-0.57786	2.86659e-07	0.355721	4.40387e-05		1.74355e-06	0.000144517				-1.62151
chr2	167670561	167670862	7309	-2.85575	-1.55433	3.19849e-06	0.0321982	0.00017041		1.75988e-06	0.000145631				-2.20504
chr1	184780225	184780526	3115	-3.12069	-1.24177	1.03064e-06	0.100944	9.36783e-05		1.77679e-06	0.000146661				-2.18123
chr19	3889901	3890202	49125	-3.91701	-3.26094	5.21791e-05	0.00199546	0.000792362		1.77816e-06	0.000146661				-3.58897
chr7	28345115	28345416	20098	-3.12549	-0.834537	3.88499e-07	0.268771	5.38202e-05		1.78291e-06	0.000146744				-1.98001
chr15	6603992	6604293	40842	-2.20491	-0.862463	6.12426e-07	0.170707	6.97964e-05	0.594264	1.78497e-06	0.000146744	Fyb1		Fyb1	-1.53369
chr6	97402608	97402909	18309	-3.65348	-2.23909	1.08138e-05	0.00969104	0.000331987		1.78902e-06	0.00014676	Frmd4b		Frmd4b	-2.94629
chr6	112865908	112866209	18512	-2.60342	-2.90066	0.000164759	0.000637912	0.00154222		1.79392e-06	0.00014676	Srgap3		Srgap3	-2.75204
chr19	44410702	44411003	50218	-2.80729	-1.23892	9.1172e-07	0.1152	8.66319e-05		1.79276e-06	0.00014676				-2.02311
chr15	55241678	55241979	41527	-2.82669	-1.27158	8.41804e-07	0.125257	8.31805e-05		1.79937e-06	0.000146968	Col14a1		Col14a1	-2.04913
chr7	48982407	48982708	20735	-2.55264	-0.983739	9.80917e-07	0.107936	9.03517e-05		1.80635e-06	0.000147292	Nav2		Nav2	-1.76819
chr11	4244738	4245039	30958	-2.72258	-0.955237	9.05473e-07	0.117123	8.6233e-05		1.80918e-06	0.000147292				-1.83891
chr8	89742198	89742499	24509	-2.18464	-1.58867	8.64784e-06	0.012366	0.000296849		1.82342e-06	0.000148211				-1.88665
chr4	120456135	120456436	11819	-3.71405	-0.726225	2.7207e-07	0.394699	4.27333e-05		1.83059e-06	0.000148555	Gm8439		Gm8439	-2.22014
chr8	24868705	24869006	23285	-3.97122	-2.02578	2.09563e-06	0.0516194	0.000135922		1.84325e-06	0.000149262				-2.9985
chr8	47358479	47358780	23708	-4.24625	-5.46743	2.00235e-05	0.00540855	0.000463943		1.84522e-06	0.000149262				-4.85684
chr3	38199573	38199874	8128	-3.3425	-3.34978	3.89993e-05	0.00279707	0.000666711		1.85782e-06	0.00015004				-3.34614
chr1	159661326	159661627	2317	-4.3359	-3.64095	6.47875e-06	0.0168919	0.000254803		1.86351e-06	0.000150089	Tnr		Tnr	-3.98842
chr2	168373940	168374241	7396	-1.97625	-1.15354	5.72098e-06	0.0191468	0.000235175	0.33817	1.86511e-06	0.000150089	Nfatc2		Nfatc2	-1.56489
chr6	114398726	114399027	18593	-2.68845	-1.63114	9.58783e-06	0.0114781	0.000313282		1.87332e-06	0.000150089	Hrh1		Hrh1	-2.15979
chr13	63472938	63473239	38327	-2.27158	-0.849403	8.86596e-07	0.123779	8.55293e-05		1.86838e-06	0.000150089	Aopep,Fancc		Aopep,Fancc	-1.56049
chr18	21104178	21104479	47830	-2.11951	-2.0673	1.46274e-05	0.00752335	0.000394126		1.87325e-06	0.000150089	Rnf125		Rnf125	-2.0934
chr9	96664101	96664402	27903	-2.44095	-0.758343	6.42359e-07	0.173131	7.13442e-05	0.597058	1.89192e-06	0.000151339	C430002N11Rik		C430002N11Rik	-1.59965
chr11	8655219	8655520	31143	-2.81299	-1.02895	5.72972e-07	0.195124	6.794e-05		1.90134e-06	0.000151711				-1.92097
chr17	15451507	15451808	45609	-3.4638	-1.21886	8.25347e-07	0.135554	8.22619e-05		1.90259e-06	0.000151711				-2.34133
chr8	127636038	127636339	25767	-2.65564	-1.31706	3.30949e-06	0.0339414	0.000173941	0.375362	1.9098e-06	0.000152045		Gm31718	Gm31718	-1.98635
chr4	149959855	149960156	13168	-2.42574	-1.29389	7.27879e-06	0.0155413	0.00027235		1.92248e-06	0.000152094				-1.85982
chr7	15694900	15695201	19613	-2.40829	-1.82516	1.8993e-05	0.00596596	0.000454255		1.92551e-06	0.000152094	Ehd2		Ehd2	-2.11672
chr8	35077729	35078030	23506	-2.90583	-1.94983	1.56621e-06	0.0721824	0.000119604		1.92138e-06	0.000152094	B930018H19Rik,Gm34096		B930018H19Rik,Gm34096	-2.42783
chr11	52270012	52270313	31707	-4.57106	-3.30611	4.01452e-06	0.0280626	0.000192618		1.91506e-06	0.000152094	Vdac1		Vdac1	-3.93858
chr17	32249641	32249942	46228	-2.38114	-0.677058	4.77835e-07	0.236762	6.11368e-05		1.92267e-06	0.000152094	Hsf2bp		Hsf2bp	-1.5291
chr1	172141550	172141851	2701	-2.11125	-1.07392	1.89463e-06	0.0607511	0.000129468	0.437435	1.95412e-06	0.00015349	Igsf8		Igsf8	-1.59258
chr2	167105415	167105716	7134	-2.11565	-0.779195	6.16356e-07	0.187152	6.97964e-05	0.609846	1.95814e-06	0.00015349				-1.44742
chr6	128084620	128084921	19067	-3.00459	-1.62265	3.51076e-06	0.0328682	0.000179434		1.95877e-06	0.00015349	Tspan9		Tspan9	-2.31362
chr12	73456622	73456923	35861	-2.5762	-1.25495	1.74901e-06	0.06629	0.000124742		1.96755e-06	0.00015349		D830013O20Rik	D830013O20Rik	-1.91557
chr12	105568620	105568921	36523	-3.69093	-1.41392	7.70259e-07	0.150276	7.95696e-05		1.96452e-06	0.00015349		Bdkrb1	Bdkrb1	-2.55242
chr13	31751807	31752108	37343	-2.43462	-0.47698	2.66488e-07	0.432577	4.24587e-05		1.95693e-06	0.00015349	Gm11377,1700018A04Rik		Gm11377,1700018A04Rik	-1.4558
chr15	57849056	57849357	41625	-2.35778	-1.60679	5.07747e-05	0.00226009	0.000779756	0.170607	1.9486e-06	0.00015349	Fam83a		Fam83a	-1.98228
chr15	79252752	79253053	42645	-2.01588	-1.64344	1.12608e-05	0.0102639	0.000337857	0.272426	1.96178e-06	0.00015349	Tmem184b		Tmem184b	-1.82966
chr16	92348725	92349026	45149	-2.24216	-1.08032	2.02987e-06	0.0573962	0.00013456	0.429914	1.97658e-06	0.000153956				-1.66124
chr17	27456826	27457127	45954	-2.35601	-0.933496	8.78785e-07	0.134275	8.52341e-05		2.00038e-06	0.00015557	9630028I04Rik		9630028I04Rik	-1.64475
chr18	76034782	76035083	48897	-2.62542	-1.40688	3.60175e-06	0.0328979	0.000182665		2.00822e-06	0.000155939	Zbtb7c		Zbtb7c	-2.01615
chr18	63550040	63550341	48548	-2.33525	-0.938331	1.42115e-06	0.0843105	0.000113514		2.02939e-06	0.00015734	Gm26972		Gm26972	-1.63679
chr4	109082336	109082637	11568	-2.33051	-0.857721	9.47499e-07	0.128474	8.88286e-05		2.05983e-06	0.000159455				-1.59412
chr15	10818543	10818844	40924	-2.2205	-0.819882	1.42951e-06	0.0856555	0.00011375	0.492101	2.07125e-06	0.000160093	Gm19276		Gm19276	-1.52019
chr8	94898982	94899283	24601	-2.38057	-1.88204	1.84673e-05	0.00669433	0.000449928		2.09003e-06	0.000161297		Mt2	Mt2	-2.13131
chr9	120605447	120605748	28539	-2.62127	-1.27848	2.58834e-06	0.0479175	0.000154544		2.0964e-06	0.000161541				-1.94987
chr10	120471794	120472095	30653	-1.98766	-1.18455	3.75366e-06	0.033223	0.000187656	0.373309	2.10723e-06	0.000162128	4930471E19Rik		4930471E19Rik	-1.58611
chr1	153566910	153567211	2176	-2.76618	-1.16031	1.38037e-06	0.09135	0.000111741		2.12929e-06	0.000162584	Rgs8		Rgs8	-1.96325
chr4	134726184	134726485	12470	-2.47495	-1.52338	4.05151e-06	0.031059	0.000193201		2.12516e-06	0.000162584				-1.99916
chr9	90080297	90080598	27810	-5.20524	-4.66618	1.78005e-05	0.00704728	0.000443107		2.11894e-06	0.000162584	Adamts7		Adamts7	-4.93571
chr16	92347096	92347397	45145	-2.3433	-1.47542	2.62374e-05	0.00479896	0.000539012	0.22248	2.12636e-06	0.000162584				-1.90936
chr19	10963085	10963386	49619	-2.13352	-0.999345	1.59647e-06	0.078841	0.000120218	0.481775	2.12564e-06	0.000162584	Ms4a15		Ms4a15	-1.56643
chr1	62761159	62761460	548	-2.6947	-0.856795	7.76751e-07	0.163138	7.97117e-05		2.13916e-06	0.000162844	Nrp2		Nrp2	-1.77575
chr11	118251864	118252165	34724	-2.28986	-1.19624	4.40473e-06	0.0287677	0.000201287	0.363559	2.1391e-06	0.000162844				-1.74305
chr15	6604055	6604356	40843	-2.23194	-0.892427	9.86504e-07	0.129005	9.06679e-05	0.548011	2.14784e-06	0.000163258	Fyb1		Fyb1	-1.56218
chr2	164219812	164220113	6906	-2.93533	-1.01517	7.46481e-07	0.171603	7.79712e-05		2.16108e-06	0.000164017	Slpi		Slpi	-1.97525
chr1	153435752	153436053	2169	-4.50191	-3.58829	6.89996e-05	0.00186932	0.000936019		2.17511e-06	0.000164668				-4.0451
chr1	169531957	169532258	2594	-2.87154	-1.28345	1.73925e-06	0.0741988	0.000124299		2.17618e-06	0.000164668				-2.0775
chr2	167766950	167767251	7329	-2.23641	-1.35726	5.39336e-06	0.0240195	0.000227028	0.344307	2.18404e-06	0.000164768				-1.79683
chr12	55513280	55513581	35673	-2.58644	-1.45724	1.2748e-05	0.0101478	0.000362088	0.272426	2.18117e-06	0.000164768				-2.02184
chr15	7961145	7961446	40885	-2.99058	-1.4302	1.94728e-06	0.066844	0.00013115		2.19385e-06	0.00016526	Wdr70		Wdr70	-2.21039
chr8	13694204	13694505	23143	-2.45468	-0.67132	4.75532e-07	0.27448	6.10276e-05		2.19955e-06	0.000165442	Rasa3		Rasa3	-1.563
chr8	24974590	24974891	23302	-2.5976	-1.31943	1.69077e-06	0.0775149	0.000123561		2.20804e-06	0.000165587				-1.95851
chr9	96665477	96665778	27909	-2.44788	-1.32501	1.31093e-05	0.00998576	0.000366903	0.272426	2.20561e-06	0.000165587				-1.88645
chr18	68191477	68191778	48694	-2.79091	-1.88451	3.78705e-06	0.0348503	0.000188653		2.22262e-06	0.000166432	Ldlrad4		Ldlrad4	-2.33771
chr2	170150132	170150433	7464	-2.44885	-0.878032	1.25774e-06	0.105201	0.000105353		2.22794e-06	0.000166547				-1.66344
chr10	120471898	120472199	30654	-2.0214	-0.572886	4.60377e-07	0.287793	5.96281e-05	0.702494	2.23076e-06	0.000166547	4930471E19Rik		4930471E19Rik	-1.29714
chr10	111406803	111407104	30490	-2.84955	-1.30453	1.16268e-06	0.114754	0.000101189		2.24547e-06	0.000167106				-2.07704
chr11	103787977	103788278	34018	-3.33122	-3.00884	1.10144e-05	0.012103	0.000334275		2.24363e-06	0.000167106	Nsf		Nsf	-3.17003
chr11	116512047	116512348	34491	-2.42144	-0.642121	5.24301e-07	0.254805	6.4532e-05	0.672709	2.24819e-06	0.000167106	Rhbdf2		Rhbdf2	-1.53178
chr6	94948878	94949179	18275	-2.49595	-0.407606	2.48954e-07	0.538155	4.09355e-05		2.25423e-06	0.000167307				-1.45178
chr3	52805019	52805320	8303	-2.86493	-1.67685	4.16996e-06	0.0321891	0.000196123		2.25821e-06	0.000167356				-2.27089
chr1	64158016	64158317	576	-2.64694	-0.953342	1.6544e-06	0.0817831	0.000122606	0.486917	2.27521e-06	0.000168369	Klf7		Klf7	-1.80014
chr1	136618950	136619251	1975	-3.26695	-0.874278	7.82081e-07	0.174053	7.97117e-05		2.2882e-06	0.000168924				-2.07061
chr6	92510619	92510920	18208	-3.98495	-2.08984	1.85199e-06	0.0735427	0.00012822		2.28941e-06	0.000168924	Prickle2		Prickle2	-3.03739
chr1	37292476	37292777	232	-2.99353	-1.47435	3.21087e-06	0.0425463	0.00017041		2.29589e-06	0.000168925	Cnga3		Cnga3	-2.23394
chr1	135708536	135708837	1889	-2.44812	-1.39713	3.58296e-06	0.0381322	0.000181931		2.29614e-06	0.000168925	Tnni1		Tnni1	-1.92263
chr2	27748299	27748600	3838	-2.52542	-0.732982	5.11984e-07	0.268735	6.37013e-05		2.31134e-06	0.000169796				-1.6292
chr1	88567481	88567782	1064	-2.90591	-2.20978	6.48966e-05	0.00213132	0.0008989		2.32284e-06	0.000170048				-2.55784
chr2	173117191	173117492	7565	-1.9605	-1.7615	0.00010981	0.00126272	0.00122091	0.140859	2.32827e-06	0.000170048	Pmepa1	Pmepa1os	Pmepa1,Pmepa1os	-1.861
chr3	101407659	101407960	9273	-2.06052	-1.14531	3.27237e-06	0.0423533	0.000172616	0.397914	2.32726e-06	0.000170048				-1.60292
chr11	116990245	116990546	34522	-2.73169	-1.08694	2.29606e-06	0.0602987	0.000144894		2.32495e-06	0.000170048				-1.90932
chr10	79462041	79462342	29778	-2.83876	-1.56253	4.5611e-06	0.030489	0.000206003		2.33464e-06	0.000170267	Shc2		Shc2	-2.20065
chr4	125018534	125018835	11932	-2.26307	-1.20357	1.06387e-05	0.013162	0.000329447	0.298061	2.34984e-06	0.000171127	Zc3h12a		Zc3h12a	-1.73332
chr4	129944230	129944531	12161	-1.88719	-1.12611	3.06577e-06	0.0457893	0.000167816	0.402044	2.35542e-06	0.000171286	Col16a1		Col16a1	-1.50665
chr18	80597966	80598267	48980	-2.35845	-1.32268	1.46123e-05	0.00962476	0.000394126	0.272426	2.35953e-06	0.000171338				-1.84057
chr6	97184177	97184478	18299	-2.75323	-0.0475465	1.50387e-07	0.941672	3.21636e-05		2.37491e-06	0.000172207		Uba3	Uba3	-1.40039
chr2	30815214	30815515	4049	-2.2598	-1.24631	1.97774e-06	0.0724858	0.000132144		2.40238e-06	0.000172954	Gm57831		Gm57831	-1.75305
chr2	103220661	103220962	5207	-3.68314	-1.46041	5.05288e-07	0.283148	6.34039e-05		2.39786e-06	0.000172954		BC016548	BC016548	-2.57177
chr2	167708890	167709191	7320	-2.43987	-1.33768	5.84501e-06	0.0243821	0.000238874		2.38907e-06	0.000172954				-1.88877
chr8	25063227	25063528	23317	-1.73965	-1.41209	2.6509e-05	0.00540627	0.000542211	0.236238	2.4017e-06	0.000172954	Ido2		Ido2	-1.57587
chr16	29843578	29843879	44349	-2.47084	-1.38958	3.10428e-06	0.0461346	0.00016858		2.40012e-06	0.000172954	9030404E10Rik		9030404E10Rik	-1.93021
chr9	70168919	70169220	27483	-3.16269	-0.31497	2.03917e-07	0.705457	3.68926e-05		2.41021e-06	0.00017327	Myo1e		Myo1e	-1.73883
chr2	152746169	152746470	6413	-1.9769	-1.14794	5.35894e-06	0.0271461	0.000226385	0.35351	2.43572e-06	0.000174606				-1.56242
chr16	93759245	93759546	45242	-2.60648	-1.07697	2.68162e-06	0.0542432	0.000157909		2.43548e-06	0.000174606	Cldn14		Cldn14	-1.84173
chr1	89036226	89036527	1087	-2.57246	-0.571689	3.94434e-07	0.369919	5.40824e-05		2.44255e-06	0.000174847	Sh3bp4		Sh3bp4	-1.57207
chr15	88751844	88752145	43109	-2.68312	-1.33944	5.7487e-06	0.0258584	0.000235708	0.353391	2.48571e-06	0.000177684				-2.01128
chr11	81905949	81906250	32956	-2.75777	-1.71133	6.03837e-06	0.0247264	0.000243218		2.49601e-06	0.000178168	Gm31522		Gm31522	-2.23455
chr3	55155742	55156043	8352	-4.12143	-1.62201	1.12421e-06	0.133713	9.96259e-05		2.51194e-06	0.000178798	Dclk1		Dclk1	-2.87172
chr4	119804579	119804880	11784	-2.32619	-2.01041	8.37805e-05	0.00179276	0.00104409		2.51001e-06	0.000178798	Hivep3		Hivep3	-2.1683
chr3	52805072	52805373	8304	-2.7647	-1.82641	7.56767e-06	0.0199944	0.000278042		2.52748e-06	0.000179651				-2.29555
chr11	33960321	33960622	31414	-3.50023	-2.03813	6.48927e-06	0.0234048	0.000254813		2.53643e-06	0.000180033	4930469K13Rik		4930469K13Rik	-2.76918
chr13	27890488	27890789	37234	-3.03123	-0.853427	4.29074e-07	0.355838	5.69761e-05		2.54899e-06	0.00018067	Prl7d1		Prl7d1	-1.94233
chr11	52269928	52270229	31706	-4.16005	-2.64693	4.9429e-06	0.031163	0.000216297		2.57025e-06	0.000181921	Vdac1		Vdac1	-3.40349
chr2	110016884	110017185	5284	-2.56429	-1.09977	1.44842e-06	0.107449	0.000114821		2.59528e-06	0.000183435				-1.83203
chr15	59103576	59103877	41717	-2.27781	-1.48695	1.03482e-05	0.015132	0.000326328		2.6103e-06	0.000184238				-1.88238
chr5	45633630	45633931	14257	-2.89862	-2.60823	1.39983e-05	0.0112128	0.000383873		2.61611e-06	0.000184381				-2.75342
chr5	65022036	65022337	14486	-2.38744	-1.00545	1.63185e-06	0.0963241	0.000121577	0.505301	2.61964e-06	0.000184381				-1.69645
chr1	91969974	91970275	1269	-2.96311	-1.59544	2.45892e-06	0.0643323	0.000151103		2.63533e-06	0.000185226	Hdac4		Hdac4	-2.27927
chr2	119093516	119093817	5460	-1.82021	-0.921578	3.10999e-06	0.0510524	0.00016858	0.414884	2.64448e-06	0.000185611				-1.37089
chr7	98040658	98040959	21509	-2.11838	-1.36695	2.01141e-05	0.00792637	0.000464552	0.272426	2.6548e-06	0.000185818	Gm44507		Gm44507	-1.74267
chr8	62210098	62210399	23794	-3.67067	-1.81631	1.37949e-06	0.115436	0.000111741		2.65185e-06	0.000185818	Palld		Palld	-2.74349
chr8	47358578	47358879	23709	-5.13248	-4.47003	1.0743e-05	0.0148876	0.000331051		2.66271e-06	0.000186113				-4.80126
chr8	124922951	124923252	25537	-2.09064	-1.51978	1.52718e-05	0.0105109	0.000404055		2.67183e-06	0.000186492				-1.80521
chr1	75064131	75064432	749	-2.61451	-1.83608	8.65013e-06	0.0185933	0.000296849		2.67675e-06	0.000186577	Nhej1		Nhej1	-2.2253
chr18	38522001	38522302	48141	-2.38556	-1.19758	3.19309e-06	0.050751	0.00017041		2.6958e-06	0.000187645				-1.79157
chr8	125370621	125370922	25577	-2.07844	-1.53308	1.43405e-05	0.011376	0.000388699		2.71276e-06	0.000188064	2310022B05Rik		2310022B05Rik	-1.80576
chr10	79772713	79773014	29805	-1.91094	-1.42332	1.30785e-05	0.012475	0.000366562	0.295856	2.71301e-06	0.000188064	Arid3a		Arid3a	-1.66713
chr11	119866860	119867161	34861	-2.02444	-1.11494	2.99052e-06	0.0544388	0.000166292	0.428244	2.70749e-06	0.000188064	Baiap2		Baiap2	-1.56969
chr4	136297238	136297539	12588	-2.26105	-1.73363	2.87209e-05	0.00569003	0.000563889		2.71722e-06	0.000188097	Kdm1a		Kdm1a	-1.99734
chr9	87346155	87346456	27746	-2.34094	-0.962609	1.29249e-06	0.126986	0.000107099		2.72823e-06	0.0001886				-1.65177
chr1	187026815	187027116	3161	-3.58862	-2.32894	2.0794e-05	0.00797379	0.000471885		2.75446e-06	0.000189632	Gpatch2		Gpatch2	-2.95878
chr6	59428274	59428575	17639	-2.52707	-0.911316	9.73816e-07	0.169867	9.00919e-05		2.74841e-06	0.000189632				-1.7192
chr11	120143650	120143951	34885	-2.79558	-1.21693	1.78964e-06	0.092552	0.000125975		2.75177e-06	0.000189632	Bahcc1		Bahcc1	-2.00625
chr2	164220063	164220364	6907	-2.69231	-1.2834	2.23343e-06	0.0745182	0.000143096		2.7642e-06	0.000190044	Slpi		Slpi	-1.98785
chr2	152443325	152443626	6364	-2.6477	-1.99391	2.83383e-05	0.00589896	0.000559247		2.77568e-06	0.000190314				-2.32081
chr9	59395520	59395821	27007	-3.04646	-1.45525	7.28613e-07	0.22914	7.66756e-05		2.77237e-06	0.000190314		Arih1	Arih1	-2.25086
chr3	79141079	79141380	8625	-3.4349	-1.35074	2.26611e-06	0.0739863	0.000144093		2.78339e-06	0.000190583	Rapgef2,4921511C10Rik		Rapgef2,4921511C10Rik	-2.39282
chr14	63356991	63357292	40026	-2.70443	-0.479028	3.24039e-07	0.523497	4.83692e-05		2.81415e-06	0.000192428				-1.59173
chr9	62532104	62532405	27175	-2.5236	-1.15955	1.81483e-06	0.0936172	0.000126509		2.81829e-06	0.00019245				-1.84158
chr9	88155430	88155731	27757	-2.44827	-1.35599	1.10063e-05	0.0155293	0.000334275		2.83421e-06	0.000193275				-1.90213
chr9	47080915	47081216	26598	-2.25348	-1.20003	2.86675e-06	0.0597455	0.000163292		2.83974e-06	0.00019339	Gm31698		Gm31698	-1.72675
chr15	32194686	32194987	41145	-2.21002	-2.00793	9.74617e-05	0.00176106	0.00113856		2.84536e-06	0.000193511				-2.10897
chr19	9084189	9084490	49533	-2.42121	-1.43152	7.77247e-06	0.0221247	0.000280595		2.85047e-06	0.000193597				-1.92636
chr5	53199718	53200019	14324	-2.91585	-2.16508	2.67245e-05	0.00651057	0.000543151		2.88204e-06	0.000195007	Slc34a2		Slc34a2	-2.54047
chr7	100572349	100572650	21631	-2.69133	-0.498532	3.81748e-07	0.455909	5.35338e-05		2.88283e-06	0.000195007	Arhgef17		Arhgef17	-1.59493
chr8	122900811	122901112	25361	-2.24447	-1.51285	1.86103e-05	0.00934665	0.000452038	0.272426	2.8813e-06	0.000195007	Zfp469		Zfp469	-1.87866
chr7	49047111	49047412	20740	-2.54488	-1.45509	1.22814e-05	0.0142653	0.000356779		2.9008e-06	0.000195436	Nav2		Nav2	-1.99999
chr11	97950484	97950785	33605	-2.29838	-1.09176	2.35443e-06	0.0743385	0.000147481		2.89812e-06	0.000195436				-1.69507
chr15	79275913	79276214	42657	-2.0913	-1.46304	2.48458e-05	0.00704064	0.000523453	0.263229	2.89665e-06	0.000195436	Tmem184b		Tmem184b	-1.77717
chr2	49499636	49499937	4525	-2.8277	-1.91399	6.53404e-06	0.0269429	0.00025538		2.91401e-06	0.000196063				-2.37084
chr5	22814622	22814923	13717	-3.84674	-1.61407	1.24708e-06	0.141472	0.000105353		2.91992e-06	0.000196199	6030443J06Rik		6030443J06Rik	-2.7304
chr8	127413536	127413837	25735	-2.34878	-0.578647	5.06098e-07	0.351578	6.34039e-05		2.94334e-06	0.000196985				-1.46371
chr9	90065121	90065422	27808	-2.37231	-1.25417	2.68579e-06	0.0661629	0.000157909		2.93971e-06	0.000196985	Adamts7		Adamts7	-1.81324
chr11	120398473	120398774	34917	-3.07859	-1.63671	8.65286e-06	0.02051	0.000296849		2.93614e-06	0.000196985				-2.35765
chr1	90131649	90131950	1125	-3.0927	-1.09391	1.35662e-06	0.131678	0.000110669		2.95429e-06	0.000197455	Ackr3	Ackr3	Ackr3	-2.0933
chr3	101234685	101234986	9265	-2.79613	-4.31923	0.000101669	0.00176483	0.00116581		2.9666e-06	0.000198015				-3.55768
chr6	112902156	112902457	18523	-3.11838	-0.475011	3.11479e-07	0.577249	4.71634e-05		2.97237e-06	0.000198138	Srgap3		Srgap3	-1.79669
chr2	126145147	126145448	5649	-2.1593	-1.00486	1.77824e-06	0.102826	0.000125658	0.513049	3.01968e-06	0.000200761				-1.58208
chr4	150073523	150073824	13177	-2.44057	-1.67169	5.99901e-06	0.0304448	0.000242576		3.01642e-06	0.000200761	H6pd		H6pd	-2.05613
chr11	117098780	117099081	34537	-2.20239	-1.35181	6.43622e-06	0.0284574	0.000253914		3.02448e-06	0.000200815	Septin9		Septin9	-1.7771
chr1	72183872	72184173	676	-2.34172	-0.67592	7.61888e-07	0.242731	7.89924e-05		3.05201e-06	0.00020211				-1.50882
chr7	19480674	19480975	19777	-3.38894	-2.84848	4.73399e-05	0.00390328	0.000748582		3.04964e-06	0.00020211	Nectin2		Nectin2	-3.11871
chr1	92640205	92640506	1296	-2.1127	-1.15583	4.19438e-06	0.0446173	0.000197052		3.08623e-06	0.000204108				-1.63426
chr11	80380215	80380516	32917	-2.56777	-1.0711	1.80671e-06	0.104097	0.000126509		3.10067e-06	0.000204795	Myo1d		Myo1d	-1.81943
chr4	109082238	109082539	11567	-2.3846	-0.440717	4.09917e-07	0.463277	5.54709e-05		3.12902e-06	0.000206396				-1.41266
chr16	36613189	36613490	44580	-4.06367	-4.06254	5.75076e-06	0.0332637	0.000235708		3.15047e-06	0.00020754	Eaf2		Eaf2	-4.06311
chr3	102574986	102575287	9361	-2.8435	-1.01676	1.38955e-06	0.138145	0.000112053		3.16081e-06	0.000207678				-1.93013
chr11	8776645	8776946	31145	-3.04295	-0.915843	7.10666e-07	0.269962	7.55424e-05		3.15915e-06	0.000207678	Pkd1l1		Pkd1l1	-1.97939
chr8	31863284	31863585	23424	-2.66773	-0.695764	7.15721e-07	0.268877	7.58082e-05		3.16824e-06	0.000207895				-1.68175
chr17	44965340	44965641	46621	-2.29905	-1.51011	8.0977e-06	0.0238622	0.000286441		3.18043e-06	0.000208424	Runx2		Runx2	-1.90458
chr1	21065698	21065999	68	-3.22155	-1.82634	3.73867e-06	0.0519226	0.000187129		3.19423e-06	0.000208606				-2.52395
chr9	120179469	120179770	28516	-3.24	-1.83021	3.55392e-06	0.0546473	0.000180893		3.19563e-06	0.000208606	Myrip		Myrip	-2.5351
chr12	85713217	85713518	36204	-3.88362	-3.02597	2.80803e-05	0.00691627	0.000555792		3.19561e-06	0.000208606				-3.45479
chr18	81295376	81295677	49008	-2.41803	-1.09201	4.91177e-06	0.0408595	0.000216046	0.397914	3.29567e-06	0.000214858				-1.75502
chr10	70331340	70331641	29536	-2.35162	-1.57482	1.79712e-05	0.011281	0.000444338		3.32713e-06	0.00021635	Fam13c		Fam13c	-1.96322
chr12	105809963	105810264	36530	-3.79019	-1.84947	2.36581e-06	0.08566	0.000147529		3.32593e-06	0.00021635				-2.81983
chr9	96726856	96727157	27913	-2.01584	-1.33688	6.85543e-06	0.0298141	0.000261625	0.365012	3.35263e-06	0.000217726	Pxylp1		Pxylp1	-1.67636
chr11	67787914	67788215	32251	-2.29326	-0.804193	1.24226e-06	0.164785	0.000105353		3.35752e-06	0.000217764	Usp43		Usp43	-1.54872
chr4	86855189	86855490	11077	-2.15532	-1.77662	2.52618e-05	0.00812855	0.000525944		3.36731e-06	0.000218118				-1.96597
chr2	165401806	165402107	7027	-5.88465	-4.79519	9.23428e-06	0.022354	0.000305645		3.38396e-06	0.000218354				-5.33992
chr10	128840197	128840498	30856	-2.82559	-0.787396	7.00027e-07	0.294146	7.47892e-05		3.37607e-06	0.000218354				-1.80649
chr11	104558503	104558804	34053	-2.41733	-1.82861	2.40603e-05	0.00857745	0.000513066		3.38323e-06	0.000218354	Itgb3		Itgb3	-2.12297
chr5	139782851	139783152	16417	-2.64545	-1.12458	4.31557e-06	0.047969	0.000200066		3.39305e-06	0.000218661	Mafk		Mafk	-1.88501
chr9	98142839	98143140	27936	-3.3379	-2.59163	3.80943e-05	0.00545957	0.00065692		3.4079e-06	0.000219337				-2.96476
chr2	167631426	167631727	7296	-2.01757	-0.721089	1.58955e-06	0.131428	0.000119912	0.551885	3.42227e-06	0.000219421				-1.36933
chr5	138760865	138761166	16352	-2.44352	-1.82091	2.86489e-05	0.00728443	0.000563237		3.41886e-06	0.000219421	Fam20c		Fam20c	-2.13221
chr8	34164256	34164557	23468	-2.71528	-1.09231	4.33892e-06	0.048112	0.000200486		3.41983e-06	0.000219421	Gsr		Gsr	-1.90379
chr11	86477870	86478171	33097	-1.8959	-0.923203	2.36149e-06	0.0892755	0.000147529	0.494531	3.45165e-06	0.000221024	Vmp1		Vmp1	-1.40955
chr15	10760063	10760364	40918	-2.27757	-1.09018	5.0755e-06	0.0417354	0.000220029	0.397914	3.46709e-06	0.000221731	4930556M19Rik		4930556M19Rik	-1.68388
chr5	124118884	124119185	15819	-2.46794	-0.680609	7.43082e-07	0.286284	7.78092e-05		3.48099e-06	0.000222338	Hip1r		Hip1r	-1.57428
chr5	34692438	34692739	14036	-1.90711	-1.09313	1.77778e-05	0.012189	0.000442803	0.295856	3.5418e-06	0.000225936	Sh3bp2		Sh3bp2	-1.50012
chr6	129213128	129213429	19110	-2.71732	-1.42149	4.77638e-06	0.045431	0.000212298		3.54644e-06	0.000225946	2310001H17Rik		2310001H17Rik	-2.0694
chr8	85574712	85575013	24409	-2.71709	-1.35899	3.81262e-06	0.0571001	0.000189045		3.55727e-06	0.000226349	1700122E12Rik	Calr	1700122E12Rik,Calr	-2.03804
chr11	120573476	120573777	34944	-1.88444	-0.990205	3.88406e-06	0.0561716	0.000189451	0.429914	3.56452e-06	0.000226525	Aspscr1		Aspscr1	-1.43732
chr5	73909332	73909633	14616	-2.64296	-1.08905	2.82491e-06	0.0774117	0.000162615		3.57231e-06	0.000226733				-1.86601
chr6	17549745	17550046	17009	-2.35295	-1.19068	1.82508e-06	0.120675	0.000126774		3.59623e-06	0.00022789	Met		Met	-1.77181
chr8	24974657	24974958	23303	-2.6126	-1.39737	5.56581e-06	0.0396097	0.000230825		3.59957e-06	0.00022789				-2.00499
chr8	127266427	127266728	25669	-2.0353	-0.835675	1.96141e-06	0.11276	0.000131471	0.524383	3.61043e-06	0.000228291				-1.43549
chr5	125158651	125158952	15917	-1.95312	-1.36577	2.33561e-05	0.00951136	0.000504602	0.272426	3.62545e-06	0.000228953	Ncor2		Ncor2	-1.65945
chr2	167670173	167670474	7307	-2.54817	-0.59605	6.60625e-07	0.336794	7.29878e-05		3.63075e-06	0.000229001				-1.57211
chr10	79887845	79888146	29825	-2.20192	-1.09611	4.42472e-06	0.0505206	0.000201356		3.64676e-06	0.000229723	Gpx4		Gpx4	-1.64901
chr17	34429507	34429808	46336	-2.09278	-0.915582	2.80146e-06	0.08058	0.000162145	0.484735	3.68046e-06	0.000231557	Tap2		Tap2	-1.50418
chr18	9450138	9450439	47754	-2.06429	-0.877209	1.68976e-06	0.134619	0.000123561	0.557447	3.70696e-06	0.000232933	Ccny	Ccny	Ccny	-1.47075
chr2	167590802	167591103	7274	-2.85339	-1.18704	3.90221e-06	0.0585895	0.000189676		3.72463e-06	0.000233171				-2.02021
chr4	125018711	125019012	11933	-2.28724	-1.6083	4.82386e-05	0.00473893	0.000758519	0.22248	3.72418e-06	0.000233171	Zc3h12a		Zc3h12a	-1.94777
chr9	72547433	72547734	27546	-2.42644	-0.312245	3.74747e-07	0.609764	5.27578e-05		3.72277e-06	0.000233171				-1.36934
chr5	5739049	5739350	13624	-3.43268	-1.65027	3.31125e-06	0.0695842	0.000173941		3.75187e-06	0.000234294	Steap2		Steap2	-2.54147
chr5	64354154	64354455	14449	-2.05657	-1.50441	4.89731e-05	0.00470235	0.000765097	0.22248	3.75001e-06	0.000234294	Tbc1d1		Tbc1d1	-1.78049
chr2	126151540	126151841	5651	-2.76292	-0.512953	4.5893e-07	0.505707	5.96241e-05		3.77744e-06	0.000235143				-1.63794
chr4	133341717	133342018	12345	-1.96916	-0.962017	3.5433e-06	0.0655366	0.000180571	0.452124	3.77945e-06	0.000235143	Zdhhc18		Zdhhc18	-1.46559
chr17	34002429	34002730	46272	-2.06721	-0.668695	1.15482e-06	0.200609	0.000101062	0.616262	3.77106e-06	0.000235143		Angptl4	Angptl4	-1.36795
chr12	73837320	73837621	35875	-3.10787	-0.425069	3.89118e-07	0.604586	5.38202e-05		3.82587e-06	0.000237737				-1.76647
chr12	84797491	84797792	36141	-2.13678	-1.27958	6.99245e-06	0.0343473	0.000264741		3.90085e-06	0.000242098				-1.70818
chr1	89036280	89036581	1088	-2.66648	-0.949718	1.99251e-06	0.121848	0.000132739		3.94065e-06	0.000243071	Sh3bp4		Sh3bp4	-1.8081
chr2	32271964	32272265	4135	-2.56685	-1.01756	2.43019e-06	0.0996466	0.000149995		3.93114e-06	0.000243071		Bbln	Bbln	-1.7922
chr6	116646223	116646524	18693	-3.72902	-1.53558	5.15485e-06	0.0469481	0.000221869		3.92887e-06	0.000243071	Rassf4		Rassf4	-2.6323
chr9	83775987	83776288	27707	-2.55646	-1.47091	5.98408e-06	0.0405646	0.000242206		3.94e-06	0.000243071				-2.01368
chr11	90129446	90129747	33254	-2.92177	-1.65747	4.12274e-06	0.0585969	0.00019511		3.92231e-06	0.000243071	Smim36		Smim36	-2.28962
chr15	77684788	77685089	42420	-1.94987	-0.678504	1.58813e-06	0.153224	0.000119912	0.580801	3.94912e-06	0.000243296	Myh9		Myh9	-1.31419
chr4	105148634	105148935	11421	-2.58401	-1.57096	6.58463e-06	0.0371136	0.000256404		3.96494e-06	0.000243754				-2.07749
chr11	81923754	81924055	32962	-2.84691	-1.23711	1.13948e-05	0.021454	0.000340905	0.343631	3.96623e-06	0.000243754				-2.04201
chr19	12450994	12451295	49631	-3.05471	-2.65227	2.76133e-05	0.00886654	0.000552736		3.97188e-06	0.000243804	Dtx4		Dtx4	-2.85349
chr4	119921252	119921553	11792	-3.34455	-2.09557	2.50181e-05	0.00981879	0.000524361		3.98425e-06	0.000244265	Hivep3		Hivep3	-2.72006
chr8	111536573	111536874	24910	-2.27841	-0.796356	1.40849e-06	0.175422	0.000112931		4.00605e-06	0.000245006	Sf3b3		Sf3b3	-1.53738
chr14	78620786	78621087	40491	-2.18501	-0.431664	5.4817e-07	0.450362	6.61165e-05		4.00293e-06	0.000245006				-1.30834
chr3	135376629	135376930	9933	-2.91717	-1.67652	9.21296e-06	0.027306	0.000305603		4.0743e-06	0.000248577	Nfkb1		Nfkb1	-2.29685
chr17	80008482	80008783	47336	-2.90506	-0.661945	8.11446e-07	0.309981	8.16868e-05		4.07376e-06	0.000248577				-1.7835
chr13	63471750	63472051	38321	-2.83459	-1.57234	1.05807e-05	0.0238304	0.000329166		4.083e-06	0.000248806	Aopep,Fancc		Aopep,Fancc	-2.20346
chr2	164297100	164297401	6932	-2.76416	-1.50625	5.78597e-05	0.00438987	0.000843041		4.11117e-06	0.00025022		Sys1	Sys1	-2.13521
chr8	121826419	121826720	25245	-2.25784	-0.937047	2.95911e-06	0.0863806	0.00016571	0.492101	4.13566e-06	0.000251407	Mthfsd		Mthfsd	-1.59744
chr8	127412004	127412305	25732	-2.24432	-0.670528	1.16181e-06	0.220732	0.000101189		4.14842e-06	0.000251879				-1.45743
chr3	107613460	107613761	9491	-4.1309	-1.03315	8.34721e-07	0.310576	8.28696e-05		4.19081e-06	0.000254147				-2.58203
chr5	112427497	112427798	15275	-2.58211	-0.720955	9.50523e-07	0.273302	8.8914e-05		4.19893e-06	0.000254333	Tpst2		Tpst2	-1.65153
chr16	37609054	37609355	44601	-2.34585	-2.06165	0.000271316	0.000967618	0.00205484	0.138248	4.24063e-06	0.00025655	Fstl1		Fstl1	-2.20375
chr7	73238498	73238799	20993	-2.58014	-1.52799	6.69769e-06	0.0392908	0.000258825		4.25013e-06	0.000256817				-2.05407
chr6	49298982	49299283	17425	-4.35349	-6.08118	0.000269053	0.000981477	0.0020438		4.26394e-06	0.000257343	Ccdc126		Ccdc126	-5.21734
chr4	127246258	127246559	12017	-2.07797	-1.42196	1.50128e-05	0.0178884	0.000399982		4.33184e-06	0.000261128	Gjb4		Gjb4	-1.74996
chr2	25430476	25430777	3719	-2.52711	-0.915616	1.77873e-06	0.151417	0.000125658		4.34358e-06	0.000261523	Traf2		Traf2	-1.72137
chr18	65338520	65338821	48578	-2.42188	-0.362134	4.9666e-07	0.545383	6.31613e-05	0.85922	4.36687e-06	0.000262611	Nedd4l		Nedd4l	-1.39201
chr7	25411182	25411483	19973	-1.59868	-1.43615	0.000118803	0.00230616	0.0012769	0.170607	4.41388e-06	0.000264806	Ccdc97		Ccdc97	-1.51742
chr10	87438304	87438605	30155	-2.39789	-0.797078	1.46136e-06	0.18741	0.00011498		4.41225e-06	0.000264806				-1.59749
chr11	103576103	103576404	34009	-2.1388	-1.07484	4.64174e-06	0.0595293	0.000208749	0.436674	4.44922e-06	0.000266609	Gosr2		Gosr2	-1.60682
chr7	117069608	117069909	22010	-2.60385	-0.331638	4.39537e-07	0.630397	5.78183e-05		4.46074e-06	0.000266982	Xylt1		Xylt1	-1.46774
chr5	143042136	143042437	16586	-4.3446	-1.31941	1.88373e-06	0.149075	0.000129468		4.51709e-06	0.000269076	Rnf216		Rnf216	-2.832
chr11	65338383	65338684	32206	-2.5637	-0.460817	5.75244e-07	0.486579	6.79656e-05		4.50329e-06	0.000269076				-1.51226
chr15	79945318	79945619	42720	-2.31132	-1.23504	1.18952e-05	0.0235623	0.000350912		4.50897e-06	0.000269076				-1.77318
chr18	69301291	69301592	48722	-2.4981	-1.7644	1.03984e-05	0.0270023	0.000326541		4.51655e-06	0.000269076				-2.13125
chr3	122268531	122268832	9721	-2.66729	-2.36364	4.35732e-05	0.00653301	0.000712576		4.57511e-06	0.000271717	Bcar3		Bcar3	-2.51547
chr12	73837246	73837547	35874	-3.16173	-0.758477	7.71236e-07	0.369315	7.95696e-05		4.57759e-06	0.000271717				-1.9601
chr15	62051694	62051995	41870	-3.60533	-3.05096	1.0336e-05	0.0274901	0.000326328		4.56718e-06	0.000271717	Pvt1		Pvt1	-3.32814
chr5	5744056	5744357	13625	-2.73851	-1.26623	3.81649e-06	0.0749582	0.000189045		4.5964e-06	0.000272126	Steap2		Steap2	-2.00237
chr5	122294600	122294901	15751	-3.96488	-1.48879	2.84572e-06	0.100567	0.000162755		4.59802e-06	0.000272126		Ppp1cc	Ppp1cc	-2.72683
chr8	126351026	126351327	25641	-2.45706	-0.958689	2.37196e-06	0.120728	0.000147529		4.60069e-06	0.000272126	4930567H12Rik		4930567H12Rik	-1.70787
chr2	145674325	145674626	6209	-2.2574	-1.02983	4.02221e-06	0.0713972	0.000192618		4.61294e-06	0.000272531	Rin2		Rin2	-1.64361
chr2	162253229	162253530	6828	-3.95498	-1.66545	2.81014e-06	0.102917	0.000162145		4.64362e-06	0.000273702	Ptprt		Ptprt	-2.81021
chr15	53034616	53034917	41481	-3.67844	-2.8804	0.000116546	0.00248007	0.00126636		4.64106e-06	0.000273702	Ext1		Ext1	-3.27942
chr12	112483233	112483534	36768	-2.1483	-0.905736	3.34084e-06	0.0876719	0.000174669		4.69908e-06	0.000276648		Tmem179	Tmem179	-1.52702
chr5	140191931	140192232	16429	-3.88748	-5.99163	0.000219248	0.00135891	0.00182524		4.77487e-06	0.000280781	Mad1l1		Mad1l1	-4.93955
chr4	56607015	56607316	10786	-3.52221	-1.96457	4.55619e-06	0.0655141	0.000206002		4.78323e-06	0.000280945				-2.74339
chr2	147693329	147693630	6258	-2.38452	-0.731831	8.89957e-07	0.336822	8.55293e-05		4.8022e-06	0.000281731				-1.55818
chr11	81957813	81958114	32968	-2.95809	-1.39811	6.15068e-06	0.0489962	0.000245524		4.82627e-06	0.000282814				-2.1781
chr17	46588417	46588718	46729	-2.08953	-1.08765	1.02894e-05	0.0294721	0.000326146	0.363559	4.85465e-06	0.000284147	Tjap1		Tjap1	-1.58859
chr1	78635329	78635630	825	-2.11003	-1.48714	2.76314e-05	0.0110131	0.000552736		4.8705e-06	0.000284414	Acsl3	Acsl3,Utp14b	Acsl3,Utp14b	-1.79859
chr10	76739007	76739308	29663	-2.25862	-0.485478	7.87153e-07	0.38637	8.00349e-05	0.766153	4.86788e-06	0.000284414	Pcbp3		Pcbp3	-1.37205
chr12	9905951	9906252	35128	-2.30612	-0.733639	1.40159e-06	0.217513	0.000112733		4.87886e-06	0.000284572				-1.51988
chr19	55233244	55233545	50525	-2.33096	-1.02493	5.05904e-06	0.0604932	0.000219768		4.89647e-06	0.000285269				-1.67795
chr18	5134049	5134350	47690	-2.62035	-1.33428	1.22799e-05	0.0249557	0.000356779	0.348013	4.90271e-06	0.000285302				-1.97731
chr9	67086083	67086384	27417	-2.60603	-2.02034	6.31053e-05	0.00489367	0.000886636		4.93814e-06	0.000287033	Gm19299		Gm19299	-2.31318
chr2	93235419	93235720	5109	-2.35144	-1.6163	1.53206e-05	0.0202015	0.00040456		4.94836e-06	0.000287296	Gm13807		Gm13807	-1.98387
chr1	131038789	131039090	1643	-3.92083	-1.27614	2.57626e-06	0.120489	0.000154544		4.96203e-06	0.000287758				-2.59848
chr9	69349761	69350062	27446	-2.24691	-0.678214	1.09637e-06	0.284383	9.81924e-05		4.98267e-06	0.000288581				-1.46256
chr18	76034621	76034922	48896	-2.42454	-1.16698	7.56963e-06	0.0412335	0.000278042		4.98768e-06	0.000288581	Zbtb7c		Zbtb7c	-1.79576
chr6	114866006	114866307	18613	-2.23887	-0.891558	3.37776e-06	0.0937169	0.000175752	0.501282	5.05402e-06	0.000292084	Vgll4		Vgll4	-1.56521
chr11	104564390	104564691	34055	-2.52423	-1.31336	4.58051e-06	0.0692494	0.000206437		5.06366e-06	0.000292306				-1.91879
chr17	84391165	84391466	47428	-1.92009	-1.40839	5.52097e-05	0.00575233	0.000818886	0.236303	5.06946e-06	0.000292306	4933433H22Rik		4933433H22Rik	-1.66424
chr10	99073127	99073428	30393	-1.90729	-1.56758	5.14174e-05	0.00618678	0.000785044	0.245842	5.07728e-06	0.000292423	Gm34777		Gm34777	-1.73744
chr12	69729547	69729848	35767	-20.7902	-0.610665	3.70821e-07	0.861544	5.25567e-05		5.09778e-06	0.000293268		Sos2	Sos2	-10.7004
chr13	60198699	60199000	38272	-2.3188	-1.06384	5.30805e-06	0.0604911	0.000225694		5.12188e-06	0.000294318	A530065N20Rik		A530065N20Rik	-1.69132
chr6	146333933	146334234	19426	-2.59541	-0.498224	6.80184e-07	0.474194	7.3793e-05		5.14354e-06	0.000294344	Itpr2		Itpr2	-1.54682
chr8	121063979	121064280	25195	-2.25725	-1.38332	7.48761e-06	0.0429782	0.000275904		5.13256e-06	0.000294344	Gse1		Gse1	-1.82029
chr13	94075941	94076242	38669	-2.65948	-1.31064	6.0546e-06	0.0532266	0.000243218		5.13946e-06	0.000294344	Arsb		Arsb	-1.98506
chr19	55127820	55128121	50522	-2.31847	-1.0846	3.81799e-06	0.0845162	0.000189045		5.14569e-06	0.000294344				-1.70154
chr11	8459969	8460270	31118	-2.72468	-1.37161	4.76629e-06	0.0682359	0.000212298		5.18379e-06	0.000296187	Tns3		Tns3	-2.04815
chr1	90367580	90367881	1149	-3.41934	-1.58775	8.93876e-06	0.0368458	0.000301981		5.24535e-06	0.000297122				-2.50355
chr3	95205511	95205812	9057	-2.90507	-1.29737	2.04327e-06	0.161255	0.000135022		5.24731e-06	0.000297122	Anxa9		Anxa9	-2.10122
chr5	29593432	29593733	13872	-3.46561	-1.0618	1.95239e-06	0.168158	0.000131284		5.22974e-06	0.000297122				-2.26371
chr5	38661628	38661929	14190	-2.55296	-1.38223	4.25213e-05	0.00770485	0.000702554	0.272426	5.21946e-06	0.000297122		Slc2a9	Slc2a9	-1.9676
chr6	116645710	116646011	18692	-2.80254	-1.0982	4.73979e-06	0.0690239	0.000211801		5.21256e-06	0.000297122	Rassf4		Rassf4	-1.95037
chr11	90129515	90129816	33255	-3.01067	-1.50502	2.66442e-06	0.123528	0.000157352		5.24202e-06	0.000297122	Smim36		Smim36	-2.25785
chr17	84391281	84391582	47429	-1.6699	-1.64335	0.000145406	0.00226446	0.00143278	0.170607	5.24402e-06	0.000297122	4933433H22Rik		4933433H22Rik	-1.65663
chr19	12452872	12453173	49633	-2.2796	-2.07076	4.68036e-05	0.00701381	0.000744014		5.22918e-06	0.000297122	Dtx4		Dtx4	-2.17518
chr5	118597223	118597524	15577	-1.86954	-1.19827	1.05656e-05	0.0313775	0.000329166	0.365909	5.27769e-06	0.000298507				-1.5339
chr1	90152291	90152592	1130	-3.12778	-1.03251	1.62002e-06	0.206725	0.000120989		5.32803e-06	0.000301016				-2.08014
chr1	78680007	78680308	833	-2.35603	-1.33492	9.7868e-06	0.0344538	0.000316897		5.36224e-06	0.000302271	Acsl3		Acsl3	-1.84547
chr13	60004491	60004792	38257	-2.84311	-1.83726	1.94381e-05	0.0173332	0.000457255		5.35825e-06	0.000302271				-2.34018
chr9	63929189	63929490	27273	-1.74998	-1.50835	0.000252464	0.00133721	0.00197664	0.140859	5.36827e-06	0.000302272	Smad6	Smad6	Smad6	-1.62916
chr2	179869886	179870187	7680	-2.24688	-1.03825	8.92925e-06	0.0380729	0.000301902	0.392818	5.40351e-06	0.000303917				-1.64257
chr19	38602896	38603197	50035	-3.49126	-2.17828	4.6682e-06	0.0736054	0.000209395		5.45774e-06	0.000306618	Plce1		Plce1	-2.83477
chr19	43552697	43552998	50166	-2.85506	-1.12373	2.05231e-06	0.167618	0.000135084		5.4637e-06	0.000306618	Gm34636		Gm34636	-1.98939
chr13	60884252	60884553	38292	-2.58781	-0.594299	8.88801e-07	0.392836	8.55293e-05		5.54027e-06	0.00031057	Dapk1		Dapk1	-1.59105
chr4	33261404	33261705	10423	-2.15322	-0.467526	9.15733e-07	0.383221	8.68172e-05	0.765654	5.56666e-06	0.000311356	Pnrc1		Pnrc1	-1.31037
chr6	50812863	50813164	17465	-2.3022	-1.13966	9.98949e-06	0.0351075	0.000320014		5.56336e-06	0.000311356				-1.72093
chr6	117414349	117414650	18717	-3.71449	-1.41636	2.76309e-06	0.127739	0.000161991		5.59678e-06	0.000312694				-2.56542
chr5	52744796	52745097	14298	-4.6782	-5.13764	2.73785e-05	0.0129438	0.000551463		5.61798e-06	0.00031353				-4.90792
chr2	152746077	152746378	6412	-2.01862	-0.803511	3.33728e-06	0.106689	0.000174669	0.517219	5.64277e-06	0.000314263				-1.41107
chr12	112474573	112474874	36765	-2.00408	-1.23295	9.98088e-06	0.0356788	0.000320014	0.379373	5.64358e-06	0.000314263	Tmem179		Tmem179	-1.61852
chr1	119385726	119386027	1479	-2.89918	-0.843352	1.80126e-06	0.198218	0.000126508		5.65748e-06	0.000314689				-1.87127
chr4	148612087	148612388	13093	-2.69738	-1.28149	6.8394e-06	0.0523861	0.00026125		5.676e-06	0.000315371	Mtor		Mtor	-1.98943
chr1	178869531	178869832	2847	-2.39807	-0.69452	1.68865e-06	0.213146	0.000123561	0.629125	5.70032e-06	0.000315679	Smyd3		Smyd3	-1.54629
chr1	193225799	193226100	3334	-2.58109	-1.18385	5.20131e-06	0.0690673	0.00022273		5.6901e-06	0.000315679				-1.88247
chr12	84871149	84871450	36152	-2.73873	-2.34363	5.83558e-05	0.00616532	0.000847629		5.69815e-06	0.000315679	Ltbp2		Ltbp2	-2.54118
chr3	126857416	126857717	9792	-2.88648	-0.666316	1.08096e-06	0.333826	9.74348e-05		5.71404e-06	0.000316054	Ank2		Ank2	-1.7764
chr5	24817091	24817392	13801	-1.86345	-1.31974	1.49534e-05	0.0241571	0.000399526	0.344307	5.71964e-06	0.000316054	Smarcd3		Smarcd3	-1.5916
chr1	178869479	178869780	2846	-2.3582	-0.764748	1.89179e-06	0.193798	0.000129468	0.613062	5.79963e-06	0.000320123	Smyd3		Smyd3	-1.56147
chr17	31038373	31038674	46157	-2.2212	-1.41113	1.03727e-05	0.0354462	0.000326328		5.81512e-06	0.000320627	Btbd9,Dnah8		Btbd9,Dnah8	-1.81616
chr9	24423102	24423403	26129	-3.1833	-1.14777	1.61698e-06	0.228213	0.000120989		5.83505e-06	0.00032124				-2.16553
chr18	80577556	80577857	48973	-1.97016	-1.37085	2.7674e-05	0.013344	0.000552736	0.299337	5.83899e-06	0.00032124				-1.6705
chr6	99497947	99498248	18349	-2.9807	-1.97856	1.82987e-05	0.0202457	0.000447717		5.85658e-06	0.000321856	Foxp1,Eif4e3		Foxp1,Eif4e3	-2.47963
chr12	8139598	8139899	35067	-2.8047	-1.16856	2.407e-06	0.154096	0.00014922		5.86307e-06	0.000321862	Gm33037		Gm33037	-1.98663
chr6	59428422	59428723	17640	-2.50516	-0.967176	3.08424e-06	0.120596	0.000168304		5.87846e-06	0.000322356				-1.73617
chr13	60579329	60579630	38286	-2.51239	-1.03663	3.9564e-06	0.0949104	0.000191646		5.93107e-06	0.000324535	Gm35333		Gm35333	-1.77451
chr16	92406376	92406677	45161	-1.80334	-1.27752	1.87494e-05	0.0200226	0.000452544	0.342211	5.92972e-06	0.000324535	Runx1		Runx1	-1.54043
chr8	127412232	127412533	25733	-1.90382	-0.930203	3.46995e-06	0.108512	0.000178344	0.520408	5.94628e-06	0.000325014				-1.41701
chr4	148079862	148080163	13058	-2.81983	-0.0552626	4.06097e-07	0.933025	5.51427e-05		5.98129e-06	0.000326573				-1.43754
chr2	164198361	164198662	6903	-2.76943	-1.11981	5.9239e-06	0.0645167	0.000240464		6.02995e-06	0.000328163	Slpi		Slpi	-1.94462
chr4	62185233	62185534	10869	-2.44431	-1.88253	0.000201458	0.0018966	0.00173561		6.02841e-06	0.000328163	Slc31a2		Slc31a2	-2.16342
chr11	83489568	83489869	33013	-3.80082	-1.72296	2.25212e-06	0.169581	0.000143853		6.02591e-06	0.000328163	E230016K23Rik		E230016K23Rik	-2.76189
chr7	118074593	118074894	22060	-2.65268	-1.26151	7.41302e-06	0.0519434	0.000274723		6.07231e-06	0.000330112				-1.95709
chr17	87380289	87380590	47541	-4.06162	-2.68371	8.22813e-05	0.00470468	0.00103536		6.10258e-06	0.0003314				-3.37267
chr13	113338667	113338968	39057	-2.58339	-1.49574	1.72444e-05	0.0224973	0.000434661		6.11504e-06	0.000331719	Gzmk		Gzmk	-2.03956
chr2	29601836	29602137	3901	-2.62196	-1.23929	4.12503e-06	0.0944496	0.00019511		6.13948e-06	0.000332687	Rapgef1		Rapgef1	-1.93062
chr13	27890596	27890897	37235	-3.0784	-0.797406	1.18262e-06	0.330444	0.000102431		6.15693e-06	0.000333274	Prl7d1		Prl7d1	-1.9379
chr6	94216805	94217106	18225	-3.5515	0.058216	4.14518e-07	0.947409	5.55875e-05		6.18538e-06	0.000334455	Magi1,4930511A08Rik		Magi1,4930511A08Rik	-1.74664
chr2	129172976	129173277	5840	-2.50449	-0.646024	1.43879e-06	0.274569	0.000114272		6.21973e-06	0.000334518				-1.57525
chr4	137682400	137682701	12675	-2.60606	-1.0585	2.98901e-06	0.131605	0.000166292		6.19497e-06	0.000334518	Ece1		Ece1	-1.83228
chr9	33769929	33770230	26231	-2.4433	-0.7948	2.58366e-06	0.152557	0.000154544		6.20656e-06	0.000334518				-1.61905
chr9	41391325	41391626	26357	-2.01088	-0.927983	3.81734e-06	0.103242	0.000189045	0.513049	6.20591e-06	0.000334518	Mir100hg		Mir100hg	-1.46943
chr16	10595383	10595684	43897	-2.86953	-2.78773	0.000841976	0.000469062	0.00416573		6.21812e-06	0.000334518				-2.82863
chr13	41124674	41124975	37648	-2.90341	-0.775658	1.27299e-06	0.311371	0.00010632		6.23925e-06	0.00033521	A730081D07Rik		A730081D07Rik	-1.83953
chr9	90080764	90081065	27814	-4.32163	-2.302	6.8855e-06	0.0578079	0.000262297		6.26379e-06	0.00033617	Adamts7		Adamts7	-3.31181
chr19	4365395	4365696	49188	-2.46534	-1.02614	2.97507e-06	0.134376	0.000165994		6.28946e-06	0.000337189	Kdm2a		Kdm2a	-1.74574
chr2	167228801	167229102	7161	-2.31267	-2.22916	0.000355511	0.00112668	0.00241798		6.30076e-06	0.000337436				-2.27091
chr5	73013134	73013435	14587	-2.14642	-0.973936	3.10141e-06	0.129743	0.00016858		6.32789e-06	0.000338529	Tec		Tec	-1.56018
chr2	179890849	179891150	7689	-1.92079	-1.56478	5.94391e-05	0.00679237	0.00085598	0.256707	6.34769e-06	0.000338868				-1.74279
chr13	109415086	109415387	38954	-3.25971	0.366122	5.9579e-07	0.677172	6.92795e-05		6.34357e-06	0.000338868	Pde4d		Pde4d	-1.44679
chr12	55520294	55520595	35677	-2.82	-2.88675	0.000650575	0.000623685	0.00352268		6.37744e-06	0.000339378				-2.85338
chr18	4266279	4266580	47665	-2.66204	-2.34958	8.26902e-05	0.00490479	0.00103759		6.37485e-06	0.000339378				-2.50581
chr19	22971530	22971831	49737	-3.19227	-1.56832	8.79644e-06	0.0460599	0.000298805		6.36875e-06	0.000339378	Trpm3,C330002G04Rik		Trpm3,C330002G04Rik	-2.3803
chr13	60198629	60198930	38271	-2.36611	-0.735947	1.703e-06	0.239036	0.00012391		6.39695e-06	0.000340057	A530065N20Rik		A530065N20Rik	-1.55103
chr11	117841931	117842232	34665	-2.43722	-1.58492	3.33685e-05	0.012237	0.0006131		6.41533e-06	0.000340675				-2.01107
chr3	55022134	55022435	8345	-2.04072	-1.08819	6.56001e-06	0.0623175	0.000255919	0.440003	6.42231e-06	0.000340687	Spart		Spart	-1.56446
chr1	90367793	90368094	1152	-3.32612	-1.83656	1.93775e-05	0.0213583	0.000456648		6.49683e-06	0.000344079				-2.58134
chr8	123633183	123633484	25449	-1.99325	-1.38867	4.91359e-05	0.00842725	0.000766058	0.272426	6.49991e-06	0.000344079	Ankrd11		Ankrd11	-1.69096
chr2	31666382	31666683	4095	-2.81862	-1.64985	1.00576e-05	0.0414089	0.000321608		6.5351e-06	0.000345217	Abl1		Abl1	-2.23423
chr4	114243674	114243975	11605	-2.18305	-1.58676	4.28681e-05	0.00970986	0.000705983		6.53169e-06	0.000345217				-1.8849
chr11	70089240	70089541	32476	-1.98208	-0.724133	2.88309e-06	0.145412	0.00016378	0.570653	6.57566e-06	0.000346995				-1.35311
chr7	127624154	127624455	22344	-2.44919	-2.29795	6.38256e-05	0.00659522	0.000892583		6.60072e-06	0.000347953				-2.37357
chr17	44811234	44811535	46610	-2.005	-0.979034	6.19175e-06	0.0681344	0.000246814	0.459042	6.61433e-06	0.000348306	Runx2		Runx2	-1.49202
chr2	29559858	29560159	3897	-3.1413	-1.9491	4.27872e-05	0.00987899	0.000705578		6.62641e-06	0.000348578	Rapgef1		Rapgef1	-2.5452
chr13	69637024	69637325	38392	-2.3853	-0.738348	2.04806e-06	0.206766	0.000135084		6.63779e-06	0.000348813				-1.56182
chr7	113287479	113287780	21964	-2.02727	-0.965794	9.73237e-06	0.04388	0.000316263	0.3994	6.69042e-06	0.000351212				-1.49653
chr11	103576042	103576343	34008	-2.15228	-0.574612	1.7359e-06	0.246309	0.00012427	0.663374	6.69789e-06	0.000351238	Gosr2		Gosr2	-1.36345
chr6	31120681	31120982	17144	-2.69157	-1.07144	4.12186e-06	0.1039	0.00019511		6.70809e-06	0.000351292	Lncpint		Lncpint	-1.88151
chr11	96748290	96748591	33445	-2.41253	-1.30516	7.47444e-06	0.0573593	0.000275904		6.71494e-06	0.000351292	Copz2		Copz2	-1.85884
chr15	37201052	37201353	41245	-2.01225	-1.24129	1.35552e-05	0.0316529	0.000376069	0.365909	6.71983e-06	0.000351292				-1.62677
chr1	163962913	163963214	2420	-2.37608	-0.943759	6.46851e-06	0.0664138	0.00025471	0.456365	6.72769e-06	0.000351339	Selp		Selp	-1.65992
chr15	25444271	25444572	40989	-2.09678	-1.4173	7.59303e-05	0.00568265	0.000988515	0.236303	6.75535e-06	0.000352418	Gm5468		Gm5468	-1.75704
chr12	111441317	111441618	36706	-2.42702	-1.53076	6.99364e-06	0.0622152	0.000264741		6.80847e-06	0.000354822	Gm40578		Gm40578	-1.97889
chr2	126145235	126145536	5650	-2.21907	-0.398025	8.75362e-07	0.498226	8.50981e-05	0.840242	6.82336e-06	0.000355231				-1.30855
chr3	115681376	115681677	9597	-2.25434	-0.920758	2.7898e-06	0.156732	0.000162145	0.583465	6.83981e-06	0.000355719	A930005H10Rik,Dph5	Dph5	A930005H10Rik,Dph5	-1.58755
chr8	47066520	47066821	23681	-2.00234	-1.73763	0.000142668	0.00307352	0.00141898	0.186557	6.85802e-06	0.000356299	Primpol		Primpol	-1.86999
chr15	66733562	66733863	42017	-2.17239	-1.40143	1.39683e-05	0.0315354	0.000383472		6.88734e-06	0.000357454				-1.78691
chr6	92510793	92511094	18209	-3.65212	-2.16466	8.44349e-06	0.0522549	0.000293009		6.89781e-06	0.000357629	Prickle2		Prickle2	-2.90839
chr9	95075202	95075503	27857	-2.09383	-1.36255	2.76989e-05	0.0159835	0.000552736	0.318387	6.91993e-06	0.000358407	Slc9a9		Slc9a9	-1.72819
chr14	54459968	54460269	39853	-1.9402	-1.02871	6.27879e-06	0.0707049	0.000249575	0.463051	6.93772e-06	0.00035896				-1.48446
chr7	68367556	68367857	20931	-3.75015	-1.74722	1.28095e-05	0.0347091	0.000362488		6.94747e-06	0.000359095				-2.74868
chr1	167112537	167112838	2525	-2.53452	-1.30561	9.236e-06	0.0482093	0.000305645		6.95702e-06	0.00035922	Uck2,Gm2453	Gm2453	Uck2,Gm2453	-1.92007
chr3	50906818	50907119	8185	-3.66949	-1.75791	8.6974e-06	0.0512671	0.000297649		6.96623e-06	0.000359327				-2.7137
chr2	170150930	170151231	7465	-2.63888	-1.41961	5.41128e-06	0.0827288	0.000227555		6.99223e-06	0.0003603				-2.02924
chr8	71356297	71356598	24000	-2.51142	-1.3525	3.53516e-05	0.012686	0.00063028	0.295856	7.00395e-06	0.000360535		Map1s	Map1s	-1.93196
chr1	133919063	133919364	1748	-6.12013	-4.7114	1.23819e-05	0.0368923	0.000357653		7.12557e-06	0.000361847				-5.41577
chr2	167573313	167573614	7267	-2.44874	-1.61482	7.39948e-05	0.00613843	0.00097593		7.08784e-06	0.000361847				-2.03178
chr3	96959543	96959844	9190	-3.14597	-1.29673	6.71153e-06	0.0674738	0.000258825		7.06798e-06	0.000361847	Gja5,4930573H18Rik		Gja5,4930573H18Rik	-2.22135
chr4	88868999	88869300	11135	-2.05083	-0.346042	9.02229e-07	0.503911	8.61189e-05	0.843165	7.09413e-06	0.000361847				-1.19844
chr4	135785282	135785583	12539	-2.41727	0.104702	5.30413e-07	0.860909	6.47165e-05		7.12326e-06	0.000361847				-1.15628
chr4	156389982	156390283	13537	-1.75889	-1.19163	1.89549e-05	0.0240471	0.000454034	0.344307	7.11118e-06	0.000361847				-1.47526
chr5	34692707	34693008	14038	-2.00612	-0.897295	4.88491e-06	0.0935113	0.0002154	0.500984	7.12554e-06	0.000361847	Sh3bp2		Sh3bp2	-1.45171
chr6	128079509	128079810	19064	-2.36804	-1.07883	6.32083e-06	0.071579	0.000250772		7.06194e-06	0.000361847	Tspan9		Tspan9	-1.72343
chr7	19551480	19551781	19786	-2.32801	-1.18636	1.70825e-05	0.0267182	0.000432124	0.35351	7.11997e-06	0.000361847	Bcl3,Gm16174		Bcl3,Gm16174	-1.75718
chr9	75286148	75286449	27596	-2.67183	-0.869671	2.95099e-06	0.153717	0.00016571		7.07917e-06	0.000361847				-1.77075
chr10	92169355	92169656	30218	-3.14652	-1.66447	8.74454e-06	0.0523284	0.000298453		7.13713e-06	0.000361847	Gm20757		Gm20757	-2.4055
chr11	78302818	78303119	32805	-3.32168	-2.08	4.6673e-05	0.0097992	0.000743061		7.13378e-06	0.000361847	Slc13a2		Slc13a2	-2.70084
chr17	13903914	13904215	45553	-1.72981	-1.45494	5.49859e-05	0.00822496	0.000817294	0.272426	7.05928e-06	0.000361847	2700054A10Rik		2700054A10Rik	-1.59237
chr17	74257164	74257465	47231	-2.77297	-0.924096	3.9817e-06	0.113762	0.000191768		7.06963e-06	0.000361847	Xdh	Xdh	Xdh	-1.84853
chr18	57300663	57300964	48385	-2.20253	-1.19726	1.88202e-05	0.0242609	0.000453041	0.344307	7.12265e-06	0.000361847	Megf10		Megf10	-1.69989
chr3	81824921	81825222	8665	-2.16146	-1.48297	3.33054e-05	0.0138202	0.000612476	0.304242	7.17652e-06	0.000363449				-1.82221
chr7	19564704	19565005	19797	-1.86666	-1.3885	5.06607e-05	0.00909465	0.000779712	0.272426	7.18316e-06	0.000363449				-1.62758
chr12	85616828	85617129	36194	-3.02834	-1.6708	2.02867e-05	0.0227475	0.000466159		7.19381e-06	0.000363623				-2.34957
chr2	162253077	162253378	6827	-3.81187	-1.44543	3.68559e-06	0.125636	0.000185133		7.2167e-06	0.000364414	Ptprt		Ptprt	-2.62865
chr8	22982019	22982320	23237	-2.14735	-1.3046	4.88924e-05	0.0094873	0.000764727	0.272426	7.2286e-06	0.00036465	Slc20a2		Slc20a2	-1.72598
chr4	141154547	141154848	12912	-2.7553	-1.20291	4.82148e-06	0.0964264	0.000213637		7.24407e-06	0.0003647				-1.97911
chr10	79772906	79773207	29807	-1.91601	-0.925795	5.12302e-06	0.0906873	0.000221732	0.496248	7.23933e-06	0.0003647	Arid3a		Arid3a	-1.4209
chr1	90367632	90367933	1150	-3.47801	-0.858816	1.88008e-06	0.247738	0.000129468		7.25645e-06	0.000364959				-2.16841
chr6	17549674	17549975	17008	-2.53301	-0.75142	1.4827e-06	0.315065	0.000116009		7.27656e-06	0.000365241	Met		Met	-1.64222
chr13	109788441	109788742	38965	-2.8898	-1.33644	9.18233e-06	0.0508661	0.000305148		7.27544e-06	0.000365241	Pde4d		Pde4d	-2.11312
chr4	144656541	144656842	13003	-2.70868	-1.4456	1.59279e-05	0.029535	0.000411331		7.32442e-06	0.000366913	Vps13d		Vps13d	-2.07714
chr6	116671187	116671488	18704	-2.45717	-0.506381	1.27859e-06	0.367677	0.000106461		7.31973e-06	0.000366913	Tmem72		Tmem72	-1.48178
chr6	4489934	4490235	16914	-3.51266	-1.27351	3.06367e-06	0.153753	0.000167816		7.33341e-06	0.000366998				-2.39308
chr1	192137205	192137506	3283	-3.2539	-1.96019	3.9863e-05	0.0118345	0.000673352		7.34376e-06	0.000367151	Kcnh1		Kcnh1	-2.60705
chr18	38522064	38522365	48142	-2.43223	-0.552842	1.13893e-06	0.414753	0.000100508		7.35274e-06	0.000367236				-1.49254
chr2	30598270	30598571	3989	-1.68791	-1.04707	1.53283e-05	0.0309135	0.00040456	0.365909	7.37424e-06	0.000367608				-1.36749
chr7	110298849	110299150	21805	-4.05661	-1.57001	5.17262e-06	0.0916545	0.000222407		7.37779e-06	0.000367608	Gm21123	Gm21123	Gm21123	-2.81331
chr11	8519557	8519858	31120	-2.78558	-1.03838	2.37622e-06	0.199639	0.000147529		7.38206e-06	0.000367608	Tns3		Tns3	-1.91198
chr1	149764725	149765026	2054	-3.34627	-0.445093	7.74298e-07	0.613444	7.96902e-05		7.3908e-06	0.00036768	Pla2g4a		Pla2g4a	-1.89568
chr5	112427235	112427536	15273	-2.32694	-1.4135	2.96021e-05	0.0161162	0.000575125	0.318387	7.42116e-06	0.000368462	Tpst2		Tpst2	-1.87022
chr15	37201498	37201799	41248	-2.78306	-1.21026	1.39746e-05	0.0341186	0.000383472		7.41707e-06	0.000368462				-1.99666
chr11	61506778	61507079	32085	-2.17501	-1.54749	4.19055e-05	0.0113967	0.00069692		7.42858e-06	0.000368468				-1.86125
chr17	35868339	35868640	46458	-2.01417	-0.762204	2.78693e-06	0.1727	0.000162145	0.596898	7.48271e-06	0.000370788				-1.38819
chr4	135837817	135838118	12547	-2.47969	-0.726	1.93445e-06	0.250115	0.000130914		7.51953e-06	0.000372246				-1.60284
chr19	44368621	44368922	50212	-2.64605	-1.03976	3.12372e-06	0.155689	0.000168793		7.55579e-06	0.000373674				-1.84291
chr17	45907664	45907965	46669	-1.73509	-1.18478	2.09317e-05	0.0233029	0.000473094	0.343631	7.57673e-06	0.000374342	Slc29a1		Slc29a1	-1.45993
chr7	43437606	43437907	20461	-2.48583	-0.67778	1.45236e-06	0.336401	0.000114869		7.58845e-06	0.000374554	2310002F09Rik		2310002F09Rik	-1.5818
chr5	144835476	144835777	16655	-2.19594	-0.135751	6.21156e-07	0.795125	6.97964e-05	0.948237	7.66575e-06	0.000377646	Smurf1	Mir7039	Smurf1,Mir7039	-1.16585
chr9	33770080	33770381	26232	-2.47696	-1.4057	2.13373e-05	0.0231481	0.00047877		7.66607e-06	0.000377646				-1.94133
chr1	91185560	91185861	1212	-3.22198	-1.42235	3.02384e-06	0.163594	0.000166604		7.67717e-06	0.000377823	Ube2f		Ube2f	-2.32216
chr2	131941040	131941341	5973	-1.94882	-1.08186	6.90086e-06	0.0720205	0.000262644	0.463051	7.71084e-06	0.00037911	Slc23a2		Slc23a2	-1.51534
chr5	53259707	53260008	14329	-2.41823	-1.0796	5.32404e-06	0.0936945	0.000225792		7.7374e-06	0.000380045				-1.74891
chr2	131926396	131926697	5971	-2.42161	-0.341055	8.53315e-07	0.590167	8.41204e-05		7.80652e-06	0.000382322	Slc23a2		Slc23a2	-1.38133
chr9	99236719	99237020	27973	-2.02635	-1.4072	3.10135e-05	0.0162293	0.000588586	0.318809	7.80259e-06	0.000382322	Esyt3		Esyt3	-1.71678
chr19	44214380	44214681	50184	-2.38568	-1.09455	3.88312e-06	0.129559	0.000189451		7.79922e-06	0.000382322	Pkd2l1,Scd3		Pkd2l1,Scd3	-1.74012
chr9	57533206	57533507	26885	-1.99994	-1.45398	4.69412e-05	0.0108036	0.000745054	0.282092	7.85781e-06	0.000384155				-1.72696
chr12	84814315	84814616	36149	-2.43	-1.26668	7.32575e-06	0.0692395	0.00027305		7.85919e-06	0.000384155	Npc2		Npc2	-1.84834
chr1	78563561	78563862	819	-2.76092	-1.92768	9.29782e-06	0.0548522	0.000306726		7.8994e-06	0.000385746	Mogat1		Mogat1	-2.3443
chr10	122718561	122718862	30735	-3.14144	-1.0391	2.48909e-06	0.205245	0.000151982		7.91197e-06	0.000385986	Ppm1h		Ppm1h	-2.09027
chr1	90367735	90368036	1151	-3.46712	-1.17631	4.20357e-06	0.122057	0.000197263		7.94384e-06	0.000386792				-2.32171
chr8	123021122	123021423	25385	-1.86359	-1.18813	1.97077e-05	0.026019	0.000460621	0.353391	7.93952e-06	0.000386792	Zfpm1		Zfpm1	-1.52586
chr11	4179786	4180087	30940	-1.8988	-1.42335	6.99362e-05	0.00736704	0.000944181		7.97496e-06	0.000387832				-1.66108
chr16	90682769	90683070	45065	-2.08008	-1.52798	1.77555e-05	0.0290395	0.000442772		7.98058e-06	0.000387832	Eva1c		Eva1c	-1.80403
chr8	47348965	47349266	23705	-2.95777	-1.11087	2.86424e-06	0.181672	0.000163292		8.04921e-06	0.00039079				-2.03432
chr13	51243414	51243715	37961	-2.63991	-1.78796	4.88043e-05	0.0106806	0.000763706		8.06231e-06	0.000391049				-2.21393
chr4	105794561	105794862	11441	-2.42952	-2.03014	0.000186219	0.00280466	0.00165688		8.07711e-06	0.00039139				-2.22983
chr15	37406417	37406718	41256	-2.8322	-0.977964	2.79655e-06	0.187024	0.000162145		8.08782e-06	0.000391533	Ncald		Ncald	-1.90508
chr15	11524556	11524857	40946	-2.65293	-0.862557	2.50306e-06	0.209892	0.00015204		8.12182e-06	0.000392801				-1.75774
chr2	173108435	173108736	7561	-3.05072	-1.34528	4.85184e-06	0.108575	0.000214531		8.14226e-06	0.000393413	Pmepa1		Pmepa1	-2.198
chr1	78679640	78679941	829	-2.55185	-1.72066	6.13553e-05	0.00865637	0.000871636		8.20481e-06	0.000396055	Acsl3		Acsl3	-2.13626
chr1	135521765	135522066	1841	-3.22402	-1.11385	2.28319e-06	0.233176	0.000144381		8.22314e-06	0.000396181	Nav1,Gm4793		Nav1,Gm4793	-2.16893
chr11	67491682	67491983	32245	-2.00415	-1.08372	1.12083e-05	0.0474618	0.000337467	0.406277	8.21712e-06	0.000396181	Gas7		Gas7	-1.54393
chr8	124922862	124923163	25536	-2.15783	-0.977574	7.24341e-06	0.0735894	0.00027175		8.2326e-06	0.000396258				-1.5677
chr7	100592860	100593161	21635	-3.47991	-1.50048	7.91432e-06	0.0676556	0.000282911		8.26741e-06	0.000397553	P2ry6		P2ry6	-2.49019
chr3	115631612	115631913	9593	-2.47365	-0.846836	2.74093e-06	0.195773	0.000160916		8.28406e-06	0.000397595				-1.66024
chr11	120145932	120146233	34886	-2.34154	-1.28979	1.56052e-05	0.0343685	0.000407497	0.375362	8.28011e-06	0.000397595	Bahcc1		Bahcc1	-1.81566
chr15	79252690	79252991	42644	-2.06972	-1.20706	1.33561e-05	0.0404991	0.000371343		8.34627e-06	0.0004002	Tmem184b		Tmem184b	-1.63839
chr2	90347467	90347768	5024	-5.86842	-2.21729	7.79587e-06	0.0697348	0.000280718		8.38568e-06	0.000401326	Ptprj		Ptprj	-4.04285
chr7	101401632	101401933	21665	-2.14692	-1.07302	7.66403e-06	0.0708775	0.000279074		8.3794e-06	0.000401326	Clpb		Clpb	-1.60997
chr2	155172741	155173042	6528	-2.37841	-0.766215	3.00597e-06	0.181285	0.000166404		8.40433e-06	0.000401837	Pigu		Pigu	-1.57231
chr5	137101590	137101891	16245	-2.12742	-1.14706	2.33945e-05	0.0233238	0.000505009	0.343631	8.41462e-06	0.000401948		Serpine1	Serpine1	-1.63724
chr15	67224339	67224640	42093	-2.61516	-1.61676	1.47798e-05	0.0371012	0.000396268		8.45352e-06	0.000403042	1700012I11Rik		1700012I11Rik	-2.11596
chr18	81295293	81295594	49007	-2.31172	-0.864744	4.74996e-06	0.115381	0.000212031		8.44931e-06	0.000403042				-1.58823
chr6	88901885	88902186	18093	-2.31724	-1.26209	3.96379e-05	0.0138669	0.000671435	0.304242	8.47235e-06	0.000403558				-1.78966
chr1	163962979	163963280	2421	-2.20805	-1.21335	1.40454e-05	0.0392319	0.000384913	0.394482	8.49214e-06	0.000404119	Selp		Selp	-1.7107
chr11	117903460	117903761	34694	-2.28848	-1.06895	5.30109e-06	0.10409	0.000225626		8.50312e-06	0.000404259	Pgs1		Pgs1	-1.67872
chr2	165957812	165958113	7054	-2.42773	-1.75649	1.24049e-05	0.0447389	0.000357653		8.54914e-06	0.000406064	Sulf2		Sulf2	-2.09211
chr8	93692958	93693259	24573	-2.97061	-2.86865	0.000135589	0.00411304	0.00137695		8.58801e-06	0.000407143	Slc6a2		Slc6a2	-2.91963
chr12	10564308	10564609	35149	-2.43608	-1.2642	1.19609e-05	0.0465909	0.000351158		8.58208e-06	0.000407143	Gm38407		Gm38407	-1.85014
chr17	56333346	56333647	46888	-2.74355	-0.840651	1.66417e-06	0.336924	0.000122682		8.63141e-06	0.000408816	Sh3gl1		Sh3gl1	-1.7921
chr5	110755748	110756049	15238	-3.20226	-1.30287	2.77288e-06	0.202813	0.000162141		8.6556e-06	0.000409192	Galnt9		Galnt9	-2.25257
chr18	69837814	69838115	48742	-2.08425	-2.6019	0.00012533	0.00448308	0.00131464		8.64823e-06	0.000409192				-2.34307
chr1	90131759	90132060	1126	-3.66961	-0.147797	6.65367e-07	0.855368	7.31278e-05		8.75279e-06	0.000413399	Ackr3		Ackr3	-1.9087
chr8	125370832	125371133	25578	-2.28587	-0.628622	1.72068e-06	0.33243	0.000124236		8.7941e-06	0.000414573	2310022B05Rik		2310022B05Rik	-1.45725
chr15	10759660	10759961	40916	-2.74762	-1.73634	0.000117612	0.00485968	0.00127211		8.78765e-06	0.000414573	4930556M19Rik		4930556M19Rik	-2.24198
chr9	83776125	83776426	27708	-2.57861	-1.73052	8.18031e-06	0.0700079	0.000287671		8.80387e-06	0.000414646				-2.15457
chr13	32401339	32401640	37376	-4.25392	-1.17275	1.66381e-06	0.345676	0.000122682		8.83911e-06	0.000415917	Gmds		Gmds	-2.71333
chr7	45896704	45897005	20645	-2.7576	-2.62016	0.000195935	0.00294347	0.00170618		8.86197e-06	0.000416604	Otog		Otog	-2.68888
chr6	52884620	52884921	17533	-6.07022	-4.17701	1.82316e-05	0.031678	0.000447229		8.87365e-06	0.000416655	Jazf1		Jazf1	-5.12361
chr7	110371649	110371950	21818	-3.52668	-0.669134	1.21983e-06	0.473804	0.000104364		8.87961e-06	0.000416655	Ampd3		Ampd3	-2.09791
chr1	89482987	89483288	1111	-2.54666	-0.713642	1.61053e-06	0.361653	0.000120844		8.94416e-06	0.000419294	Agap1		Agap1	-1.63015
chr4	120005436	120005737	11794	-3.40792	-1.93085	2.11568e-05	0.0275804	0.000476499		8.9594e-06	0.000419582				-2.66939
chr17	14882773	14883074	45600	-3.03006	-0.49245	1.0961e-06	0.532838	9.81924e-05		8.96695e-06	0.000419582				-1.76125
chr10	120264800	120265101	30625	-2.07306	-0.998236	6.543e-06	0.0894459	0.000255493	0.494531	8.98423e-06	0.00042	Hmga2		Hmga2	-1.53565
chr15	11524640	11524941	40947	-2.65781	-0.895341	3.31403e-06	0.176805	0.000173941		8.99417e-06	0.000420075				-1.77658
chr6	94218202	94218503	18226	-2.51598	-0.754733	2.11544e-06	0.27754	0.000136786		9.01114e-06	0.000420275	Magi1,4930511A08Rik		Magi1,4930511A08Rik	-1.63536
chr8	95092240	95092541	24616	-2.3995	-1.41673	2.45433e-05	0.0239331	0.000519419		9.01512e-06	0.000420275	Slc12a3		Slc12a3	-1.90811
chr15	54217110	54217411	41502	-3.48587	-3.16944	4.28101e-05	0.0137398	0.000705578		9.02667e-06	0.000420424				-3.32766
chr3	109529609	109529910	9578	-2.75459	-1.17356	5.65956e-06	0.104183	0.000233297		9.04719e-06	0.000420602	Vav3		Vav3	-1.96407
chrX	141273133	141273434	51197	-2.61279	-1.0834	8.00009e-06	0.0736968	0.000284663		9.04645e-06	0.000420602				-1.84809
chr6	82925037	82925338	17827	-3.64688	-5.45882	0.000134758	0.00439867	0.0013732		9.09196e-06	0.000422294	M1ap		M1ap	-4.55285
chr11	120521371	120521672	34937	-2.18448	-1.44297	2.86574e-05	0.0207134	0.000563237	0.343349	9.10396e-06	0.000422462	Mafg		Mafg	-1.81373
chr17	86822604	86822905	47517	-2.14442	-1.20449	9.27083e-06	0.0642072	0.000306076		9.12779e-06	0.000423178	Prkce		Prkce	-1.67445
chr8	47349159	47349460	23706	-3.38178	-0.744455	1.48231e-06	0.402425	0.000116009		9.1459e-06	0.000423628				-2.06312
chr4	125016560	125016861	11927	-2.05169	-0.37483	1.25289e-06	0.477154	0.000105353	0.832037	9.16457e-06	0.000423904	Zc3h12a		Zc3h12a	-1.21326
chr17	35868147	35868448	46457	-2.16138	-1.17733	1.12318e-05	0.0532512	0.000337467		9.16868e-06	0.000423904				-1.66935
chr15	79183781	79184082	42636	-2.5555	-0.10532	6.93815e-07	0.86387	7.45037e-05		9.18672e-06	0.00042396	Pla2g6		Pla2g6	-1.33041
chr18	63294787	63295088	48536	-3.17419	-2.04291	1.62325e-05	0.0369224	0.000415626		9.18638e-06	0.00042396	Piezo2		Piezo2	-2.60855
chr2	148334118	148334419	6273	-2.45393	-1.61092	2.35578e-05	0.0256232	0.000507897		9.24772e-06	0.000426385				-2.03242
chr1	160091415	160091716	2340	-2.8153	-0.97516	5.04903e-06	0.120056	0.00021956		9.28415e-06	0.000427673	Rabgap1l		Rabgap1l	-1.89523
chr15	89364950	89365251	43137	-2.45987	-1.21163	9.56959e-06	0.0634461	0.000312993		9.29824e-06	0.000427931	C230037L18Rik		C230037L18Rik	-1.83575
chr10	77223429	77223730	29698	-3.63828	-1.30544	4.68182e-06	0.130139	0.000209656		9.32877e-06	0.00042871	Adarb1		Adarb1	-2.47186
chr11	105300029	105300330	34085	-2.3755	-1.7572	4.01338e-05	0.0151985	0.000677111		9.33862e-06	0.00042871	Marchf10		Marchf10	-2.06635
chr11	121003237	121003538	34975	-2.34894	-0.229098	8.36702e-07	0.729196	8.28709e-05		9.34069e-06	0.00042871				-1.28902
chr1	62763833	62764134	549	-3.25942	-2.10125	3.93308e-05	0.0156278	0.000669195		9.40555e-06	0.000429264	Nrp2		Nrp2	-2.68033
chr5	17074420	17074721	13669	-5.01368	-3.27283	2.66553e-05	0.0230289	0.000543151		9.39394e-06	0.000429264	Cdhr17		Cdhr17	-4.14325
chr5	136597757	136598058	16225	-2.99723	-2.17332	3.15192e-05	0.0195568	0.000593899		9.43074e-06	0.000429264		Cux1	Cux1	-2.58527
chr8	125653157	125653458	25602	-2.18699	-0.476862	1.49414e-06	0.411767	0.000116687	0.78544	9.41388e-06	0.000429264	Egln1		Egln1	-1.33193
chr9	69349865	69350166	27447	-2.3844	-0.4773	1.33505e-06	0.462539	0.000110191		9.44645e-06	0.000429264				-1.43085
chr9	90065028	90065329	27807	-2.38546	-0.882381	3.85201e-06	0.159822	0.000189045		9.41962e-06	0.000429264	Adamts7		Adamts7	-1.63392
chr9	99327176	99327477	27991	-3.53296	-1.2789	3.19298e-06	0.192422	0.00017041		9.40191e-06	0.000429264				-2.40593
chr10	75394334	75394635	29589	-2.1006	-1.08396	1.10122e-05	0.055867	0.000334275		9.4136e-06	0.000429264	Lrrc75b		Lrrc75b	-1.59228
chr13	60198820	60199121	38273	-2.28127	-1.49904	2.08062e-05	0.0295727	0.000471885		9.41476e-06	0.000429264	A530065N20Rik		A530065N20Rik	-1.89016
chr15	6903835	6904136	40855	-3.51706	-1.39608	3.60768e-06	0.171017	0.000182746		9.43872e-06	0.000429264	Osmr		Osmr	-2.45657
chr15	10818360	10818661	40923	-2.22923	-0.447173	1.64982e-06	0.373652	0.000122482	0.758089	9.43138e-06	0.000429264	Gm19276		Gm19276	-1.3382
chr19	55127906	55128207	50523	-2.27618	-0.978149	4.66775e-06	0.13247	0.000209395		9.45822e-06	0.000429412				-1.62716
chr2	167228998	167229299	7162	-2.20884	-1.69459	9.92075e-05	0.0062573	0.00115011		9.49303e-06	0.000430604				-1.95172
chr2	119093685	119093986	5461	-1.91005	-1.33216	7.23981e-05	0.00858826	0.000961971	0.272426	9.50734e-06	0.00043072				-1.6211
chr7	48982250	48982551	20734	-2.54675	-1.07743	6.20897e-06	0.100201	0.000247266		9.51268e-06	0.00043072	Nav2		Nav2	-1.81209
chr2	70163800	70164101	4776	-2.44371	-1.13346	9.71358e-06	0.0642403	0.000316229		9.53921e-06	0.000431534	Myo3b		Myo3b	-1.78859
chr15	54217021	54217322	41501	-3.81632	-2.52561	1.27927e-05	0.0490694	0.000362438		9.59241e-06	0.000433551				-3.17096
chr5	143461080	143461381	16608	-2.34352	-0.923139	3.49417e-06	0.180371	0.000179152		9.62839e-06	0.000434324	Daglb		Daglb	-1.63333
chr7	118075566	118075867	22061	-2.40027	-1.37687	8.76319e-06	0.0720446	0.000298686		9.64399e-06	0.000434324				-1.88857
chr13	14671581	14671882	37032	-3.31549	-2.01208	5.5366e-06	0.113944	0.000230286		9.63713e-06	0.000434324	Hecw1		Hecw1	-2.66379
chr15	37201628	37201929	41249	-2.46595	-1.44058	5.07733e-05	0.0124316	0.000779756		9.64191e-06	0.000434324				-1.95326
chr2	163662553	163662854	6885	-2.27523	-1.12013	7.25527e-06	0.0873734	0.000271953		9.68078e-06	0.000435592	Ccn5	Ccn5	Ccn5	-1.69768
chr2	170149997	170150298	7463	-2.35214	-0.500507	1.57696e-06	0.403197	0.000119604		9.70799e-06	0.000436427				-1.42632
chr1	90367891	90368192	1153	-3.42934	-1.88253	2.6175e-05	0.0243727	0.000537994		9.73841e-06	0.000436508				-2.65593
chr1	184076783	184077084	3082	-3.1722	-1.03197	1.68268e-06	0.379538	0.000123561		9.74817e-06	0.000436508				-2.10209
chr6	119034055	119034356	18760	-2.29915	-1.62238	2.92764e-05	0.0218026	0.000571332		9.74333e-06	0.000436508	Cacna1c		Cacna1c	-1.96077
chr10	91661380	91661681	30213	-2.80065	-1.79513	1.01403e-05	0.0630144	0.000323125		9.75312e-06	0.000436508				-2.29789
chr16	72438171	72438472	44900	-4.26092	-1.87991	4.16545e-06	0.152952	0.000196123		9.72639e-06	0.000436508	Robo1		Robo1	-3.07041
chr5	99351068	99351369	14933	-2.58291	-2.551	0.000257906	0.00248137	0.00199376		9.76696e-06	0.00043674				-2.56696
chr6	114398619	114398920	18592	-2.80766	-1.21546	1.51671e-05	0.0423964	0.000402803		9.81074e-06	0.000438309	Hrh1		Hrh1	-2.01156
chr13	64549744	64550045	38357	-2.96532	-1.82775	2.51982e-05	0.0256597	0.000525617		9.86136e-06	0.00044018				-2.39653
chr5	34691042	34691343	14032	-1.99665	-1.25315	4.92317e-05	0.0132014	0.000766405	0.298061	9.90907e-06	0.000441715	Sh3bp2		Sh3bp2	-1.6249
chr7	18890034	18890335	19732	-2.09555	-1.39883	1.71126e-05	0.0379968	0.000432375		9.91327e-06	0.000441715	Gipr		Gipr	-1.74719
chr6	125390283	125390584	18964	-2.65029	-1.10942	6.50958e-06	0.100624	0.000254897		9.98157e-06	0.000444365				-1.87986
chr4	62185628	62185929	10870	-2.61935	-1.4488	1.54072e-05	0.0426501	0.000405749		1.00115e-05	0.000445303	Slc31a2		Slc31a2	-2.03408
chr2	60700850	60701151	4677	-3.10171	-0.878985	3.36278e-06	0.196214	0.000175221		1.005e-05	0.000446622	Rbms1		Rbms1	-1.99035
chr12	70937886	70938187	35809	-2.0504	-1.4874	2.9852e-05	0.0221342	0.00057742		1.00631e-05	0.000446811	Frmd6		Frmd6	-1.7689
chr2	167845511	167845812	7349	-2.12596	-1.04288	8.72774e-06	0.0761575	0.000298202		1.01191e-05	0.000448901	Ripor3		Ripor3	-1.58442
chr7	72151150	72151451	20953	-3.17146	-2.31842	4.9548e-05	0.0134509	0.000767939		1.01445e-05	0.000449632				-2.74494
chr7	16335501	16335802	19660	-2.54474	-1.2096	1.10757e-05	0.0605085	0.000334959		1.01972e-05	0.000451572	Arhgap35		Arhgap35	-1.87717
chr12	8481936	8482237	35091	-2.82101	-0.800917	2.87997e-06	0.233295	0.00016378		1.02214e-05	0.000452248				-1.81096
chr3	89817092	89817393	8940	-2.36261	-0.605273	2.2555e-06	0.299697	0.000143853		1.02795e-05	0.000454418	Il6ra		Il6ra	-1.48394
chr19	28660615	28660916	49852	-3.78634	-1.10975	2.64078e-06	0.25647	0.000156602		1.02982e-05	0.000454843	D930032P07Rik		D930032P07Rik	-2.44805
chr2	131052007	131052308	5905	-2.07077	-0.466262	1.62108e-06	0.419432	0.000120989	0.789159	1.03359e-05	0.000456109	Ap5s1		Ap5s1	-1.26852
chr3	146008954	146009255	10089	-3.46896	-1.3794	5.32997e-06	0.12864	0.000225792		1.0417e-05	0.000458884				-2.42418
chr7	99090939	99091240	21568	-1.92524	-1.00344	1.58398e-05	0.043259	0.000410573	0.397914	1.04108e-05	0.000458884	Gdpd5		Gdpd5	-1.46434
chr2	167193123	167193424	7151	-2.46774	-0.785286	3.32961e-06	0.206557	0.000174541		1.04469e-05	0.000459399				-1.62651
chr11	117866706	117867007	34684	-2.97907	-1.20976	1.8747e-05	0.0366655	0.000452544		1.04414e-05	0.000459399				-2.09442
chr15	77739473	77739774	42436	-2.22769	-0.557011	1.9042e-06	0.362141	0.000129714		1.04729e-05	0.000460142				-1.39235
chr17	34894490	34894791	46366	-2.02729	-1.05718	7.62472e-06	0.0909147	0.000279055	0.496248	1.05241e-05	0.000461988	Tnxb		Tnxb	-1.54224
chr1	132261423	132261724	1696	-3.50602	-1.63052	1.36649e-05	0.050858	0.000378603		1.05492e-05	0.000462687				-2.56827
chr7	116881372	116881673	22001	-4.38817	-4.81971	7.14498e-05	0.00974179	0.000954796		1.05645e-05	0.000462956				-4.60394
chr8	22981430	22981731	23233	-1.9887	-1.25172	5.6178e-05	0.0124955	0.000827006	0.295856	1.06485e-05	0.00046566	Slc20a2		Slc20a2	-1.62021
chr9	9129164	9129465	25831	-3.28599	-1.91763	1.36848e-05	0.0513241	0.000378603		1.0654e-05	0.00046566	Arhgap42		Arhgap42	-2.60181
chr13	63335031	63335332	38309	-2.82527	-0.85596	2.92652e-06	0.239771	0.000165355		1.06445e-05	0.00046566	Aopep		Aopep	-1.84061
chr8	120730984	120731285	25138	-2.10177	-0.96239	8.25864e-06	0.0851325	0.000290183	0.492101	1.06641e-05	0.000465702	Crispld2		Crispld2	-1.53208
chr10	83156695	83156996	30093	-2.37053	-1.07152	5.66422e-06	0.124273	0.000233297		1.06759e-05	0.000465813	Slc41a2		Slc41a2	-1.72102
chr5	28242291	28242592	13845	-2.48836	-1.72772	0.000305998	0.0023073	0.0022054		1.0706e-05	0.000466719	Gm26608		Gm26608	-2.10804
chr15	58875772	58876073	41686	-2.23533	-0.677086	2.49446e-06	0.284167	0.000151982		1.07458e-05	0.000468052	Mtss1		Mtss1	-1.45621
chr2	166076930	166077231	7073	-2.39072	-1.44861	4.67544e-05	0.015176	0.000743794		1.07557e-05	0.000468079				-1.91967
chr17	14766225	14766526	45593	-2.74884	-1.60736	1.9048e-05	0.0376129	0.000454608		1.08535e-05	0.000471925				-2.1781
chr10	111772419	111772720	30505	-2.21965	-1.36307	1.54286e-05	0.0468248	0.000405749		1.09382e-05	0.000475036				-1.79136
chr11	94987749	94988050	33349	-1.8069	-1.33461	4.19952e-05	0.0172125	0.000697336	0.326029	1.09439e-05	0.000475036				-1.57075
chr15	59026319	59026620	41705	-2.11486	-1.16108	2.14981e-05	0.0337271	0.000481607	0.375362	1.09753e-05	0.000475992				-1.63797
chr1	74037527	74037828	708	-2.75074	-1.71055	2.60171e-05	0.027968	0.000536959		1.10118e-05	0.000476909	Tns1		Tns1	-2.23064
chr11	116989300	116989601	34517	-2.35131	-1.3642	3.39174e-05	0.021461	0.000618185		1.10154e-05	0.000476909				-1.85775
chr11	53685703	53686004	31759	-2.14158	-0.529121	2.77336e-06	0.26346	0.000162141	0.685154	1.10545e-05	0.000478191	Gm12216		Gm12216	-1.33535
chr8	71356212	71356513	23999	-2.49502	-1.11078	1.57165e-05	0.0466077	0.000409393	0.404043	1.10805e-05	0.000478905				-1.8029
chr5	105301965	105302266	15098	-3.031	-1.14075	4.49976e-06	0.163589	0.000203889		1.11314e-05	0.000480692				-2.08587
chr1	71802759	71803060	643	-2.72798	-0.723437	2.19087e-06	0.338887	0.000140961		1.1221e-05	0.000483604				-1.72571
chr2	119004537	119004838	5454	-1.95782	-0.60247	2.58486e-06	0.287508	0.000154544	0.702494	1.1231e-05	0.000483604	Dnajc17	Gm14137	Dnajc17,Gm14137	-1.28014
chr4	105121002	105121303	11418	-4.29346	-1.92112	1.88287e-05	0.0394682	0.000453041		1.12305e-05	0.000483604				-3.10729
chr6	125390344	125390645	18965	-2.59192	-1.4711	2.15593e-05	0.0344912	0.000482332		1.12372e-05	0.000483604				-2.03151
chr2	167619508	167619809	7294	-1.91795	-0.588253	2.63905e-06	0.283029	0.000156602	0.702494	1.12841e-05	0.000485205	Gm14321		Gm14321	-1.2531
chr4	89007371	89007672	11156	-3.18345	-0.602712	1.70296e-06	0.439116	0.00012391		1.12963e-05	0.000485317				-1.89308
chr5	119366742	119367043	15614	-2.2983	-0.463105	1.72926e-06	0.433737	0.000124236		1.1328e-05	0.000485852				-1.3807
chr19	24304236	24304537	49782	-3.39136	-1.426	6.12991e-06	0.12235	0.000245045		1.13273e-05	0.000485852	Pip5k1b		Pip5k1b	-2.40868
chr1	64265392	64265693	582	-3.00592	-1.14913	4.94283e-06	0.152526	0.000216297		1.13825e-05	0.000487358				-2.07752
chr5	38768516	38768817	14202	-2.18542	-1.03701	8.27718e-06	0.0910517	0.000290558		1.13789e-05	0.000487358				-1.61122
chr7	98207801	98208102	21519	-2.43036	-0.36236	1.35278e-06	0.558881	0.000110669		1.14126e-05	0.000488232				-1.39636
chr2	34660164	34660465	4303	-2.60336	-0.180263	9.6477e-07	0.78844	8.96491e-05		1.14777e-05	0.000490051		Hspa5	Hspa5	-1.39181
chr4	119924338	119924639	11793	-3.17183	-1.76985	3.15978e-05	0.024095	0.000594559		1.14874e-05	0.000490051	Hivep3		Hivep3	-2.47084
chr5	139782709	139783010	16416	-2.44687	-1.01772	7.64116e-06	0.0995361	0.000279055		1.14764e-05	0.000490051	Mafk		Mafk	-1.73229
chr6	49259124	49259425	17423	-2.08443	-1.30735	1.69835e-05	0.0449099	0.000431378		1.15068e-05	0.000490051				-1.69589
chr8	27548034	27548335	23395	-2.5299	-0.938182	5.15044e-06	0.148202	0.000221869		1.15149e-05	0.000490051				-1.73404
chr11	96866765	96867066	33468	-1.87424	-0.742953	5.59594e-06	0.136235	0.000231425	0.558134	1.15016e-05	0.000490051	Sp2		Sp2	-1.3086
chr12	84871080	84871381	36151	-2.85206	-2.09066	2.94961e-05	0.0259176	0.000573756		1.15313e-05	0.000490051	Ltbp2		Ltbp2	-2.47136
chrX	141299572	141299873	51205	-2.53581	-1.56665	3.59469e-05	0.0212698	0.000634384		1.15329e-05	0.000490051				-2.05123
chr5	90925439	90925740	14777	-2.19225	-1.39009	2.31793e-05	0.0330328	0.000503305		1.15483e-05	0.000490293				-1.79117
chr7	16335611	16335912	19661	-2.47646	-1.40804	2.11857e-05	0.0364273	0.000476894		1.16337e-05	0.000492671	Arhgap35		Arhgap35	-1.94225
chr7	132321208	132321509	22459	-2.28774	-0.85182	3.63544e-06	0.212255	0.00018391		1.16323e-05	0.000492671	Fgfr2,Fam53b		Fgfr2,Fam53b	-1.56978
chr15	59395862	59396163	41743	-2.25925	-0.141369	9.63256e-07	0.801034	8.96491e-05		1.16317e-05	0.000492671	Nsmce2		Nsmce2	-1.20031
chr1	177451045	177451346	2788	-1.94831	-0.9818	1.58661e-05	0.048866	0.000410609	0.408431	1.1684e-05	0.00049324				-1.46506
chr2	34499542	34499843	4294	-2.34499	-0.260724	1.09444e-06	0.708561	9.81924e-05		1.16862e-05	0.00049324	Mapkap1		Mapkap1	-1.30286
chr4	11766563	11766864	10319	-4.50995	-1.01599	1.99294e-06	0.388844	0.000132739		1.16788e-05	0.00049324	Cdh17		Cdh17	-2.76297
chr6	84545036	84545337	17917	-2.44796	-1.71781	3.67702e-05	0.0210731	0.000641709		1.16776e-05	0.00049324				-2.08289
chr8	125653235	125653536	25603	-2.15547	-0.325537	1.45722e-06	0.533882	0.000114869	0.853475	1.17216e-05	0.000494316	Egln1		Egln1	-1.24051
chr2	179875500	179875801	7686	-2.83229	-0.920405	5.89533e-06	0.132817	0.000240231		1.17921e-05	0.000496536				-1.87635
chr5	29593755	29594056	13874	-3.3243	-1.05244	6.05064e-06	0.129429	0.000243218		1.17939e-05	0.000496536				-2.18837
chr2	35327985	35328286	4357	-2.93006	-2.8963	0.000241388	0.00326437	0.0019265		1.18621e-05	0.000498991	Ggta1		Ggta1	-2.91318
chr5	118597170	118597471	15576	-1.93203	-0.840479	7.35396e-06	0.107665	0.000273461	0.517219	1.19153e-05	0.000500809				-1.38625
chr5	134569819	134570120	16081	-1.7615	-1.43911	0.000466173	0.0017078	0.00286762	0.156264	1.19766e-05	0.000502967	Clip2		Clip2	-1.60031
chr5	99091688	99091989	14929	-2.07361	-0.774211	3.56972e-06	0.223346	0.000181478		1.19928e-05	0.000502994	Prkg2		Prkg2	-1.42391
chr17	5436229	5436530	45365	-2.94923	-1.28362	4.89074e-06	0.163084	0.0002154		1.19972e-05	0.000502994				-2.11643
chr7	130584228	130584529	22415	-2.14703	-0.708285	4.42289e-06	0.180847	0.000201356	0.604071	1.20291e-05	0.00050391	Fgfr2,Htra1		Fgfr2,Htra1	-1.42766
chr11	55638898	55639199	31856	-4.569	-1.45395	2.41255e-06	0.332349	0.000149344		1.20563e-05	0.000504634				-3.01147
chr1	131038666	131038967	1642	-2.60132	-1.95332	7.52713e-05	0.0106682	0.000984925		1.20731e-05	0.000504917				-2.27732
chr7	117351774	117352075	22029	-2.87882	-1.17212	1.42349e-05	0.0567159	0.00038809		1.2134e-05	0.000505996				-2.02547
chr12	80421544	80421845	36058	-3.19032	-1.98205	8.96419e-06	0.0899431	0.000302354		1.21189e-05	0.000505996	Dcaf5		Dcaf5	-2.58618
chr15	85951677	85951978	43049	-2.04976	-0.626526	2.97727e-06	0.271291	0.000165994	0.693216	1.21391e-05	0.000505996	Gramd4		Gramd4	-1.33815
chr16	20618750	20619051	44108	-3.71249	-2.43388	3.11793e-05	0.0258632	0.000590353		1.21207e-05	0.000505996				-3.07319
chr15	73742196	73742497	42197	-3.17985	-2.43534	8.14191e-05	0.0099672	0.00102859		1.21926e-05	0.000507806				-2.80759
chr16	30261299	30261600	44385	-3.36045	-1.29539	7.74514e-06	0.105165	0.000279929		1.22345e-05	0.000509133				-2.32792
chr1	90164121	90164422	1139	-4.82702	-0.60696	1.57625e-06	0.519733	0.000119604		1.23007e-05	0.000510361				-2.71699
chr4	131471704	131472005	12232	-3.20738	-2.53313	3.19306e-06	0.256355	0.00017041		1.22912e-05	0.000510361				-2.87026
chr5	65035406	65035707	14494	-2.05409	-0.701182	4.49037e-06	0.182504	0.000203683	0.605501	1.23046e-05	0.000510361				-1.37763
chr6	50960176	50960477	17469	-4.19924	-2.46527	1.75996e-05	0.0465551	0.000440379		1.23023e-05	0.000510361				-3.33226
chr12	80890997	80891298	36069	-2.9312	-2.67901	0.000210754	0.0039037	0.00178453		1.23496e-05	0.000511806	Susd6		Susd6	-2.8051
chr5	119366878	119367179	15615	-2.21924	-0.429308	1.82451e-06	0.451616	0.000126774	0.808167	1.23672e-05	0.000512114				-1.32427
chr2	119004649	119004950	5455	-2.01201	-0.681948	4.14197e-06	0.200583	0.000195462	0.616262	1.24628e-05	0.000515554	Dnajc17	Gm14137	Dnajc17,Gm14137	-1.34698
chr2	168374076	168374377	7398	-1.93409	-0.697183	3.97897e-06	0.208941	0.000191768	0.623864	1.24707e-05	0.000515554	Nfatc2		Nfatc2	-1.31563
chr17	46063711	46064012	46681	-1.81306	-1.36591	3.66428e-05	0.0227428	0.000640815	0.343631	1.24986e-05	0.000516284	F630040K05Rik		F630040K05Rik	-1.58948
chr5	110755653	110755954	15237	-3.10615	-1.80579	1.60639e-05	0.0520931	0.000412963		1.2547e-05	0.000517857	Galnt9		Galnt9	-2.45597
chr19	9924082	9924383	49541	-2.42218	-0.966847	6.08235e-06	0.137825	0.000243607		1.25677e-05	0.000518288				-1.69451
chr10	128840075	128840376	30855	-2.87838	-0.661828	2.19342e-06	0.384391	0.000140961		1.26353e-05	0.000519282				-1.7701
chr11	102985237	102985538	33949	-1.86953	-1.20632	2.89782e-05	0.0290871	0.000567354	0.363559	1.2632e-05	0.000519282	Plcd3		Plcd3	-1.53792
chr12	105809854	105810155	36528	-3.25583	-2.25385	2.5718e-05	0.0327346	0.000533026		1.26176e-05	0.000519282				-2.75484
chr16	49772303	49772604	44741	-1.61783	-1.22683	3.48639e-05	0.0241999	0.000626627	0.344307	1.26433e-05	0.000519282				-1.42233
chr17	31435434	31435735	46177	-3.54938	-1.50701	8.64231e-06	0.0974137	0.000296849		1.26178e-05	0.000519282	Ubash3a		Ubash3a	-2.52819
chr18	5133670	5133971	47687	-2.34395	-1.36598	4.98567e-05	0.0170718	0.000771337	0.326029	1.27473e-05	0.000523128				-1.85497
chr11	64930577	64930878	32197	-3.11914	-2.05835	4.51533e-05	0.0188842	0.00072942		1.27688e-05	0.000523585	Arhgap44		Arhgap44	-2.58875
chr15	73742262	73742563	42198	-3.29867	-1.91521	1.93343e-05	0.0442824	0.000456648		1.28175e-05	0.000525154				-2.60694
chr1	183872557	183872858	3077	-2.62747	-1.63728	1.93186e-05	0.0444659	0.000456595		1.28573e-05	0.000525654				-2.13237
chr7	117069669	117069970	22011	-2.49963	-0.268057	1.24828e-06	0.687606	0.000105353		1.28476e-05	0.000525654	Xylt1		Xylt1	-1.38384
chr11	120146038	120146339	34887	-2.27287	-1.31626	3.34534e-05	0.025686	0.000613436		1.2861e-05	0.000525654	Bahcc1		Bahcc1	-1.79457
chr9	21835343	21835644	26068	-2.05203	-0.859369	6.40819e-06	0.135299	0.000253283		1.2969e-05	0.000529639	Tmem205		Tmem205	-1.4557
chr6	112902042	112902343	18522	-3.30824	-0.325951	1.19978e-06	0.723894	0.000103703		1.29899e-05	0.000530061	Srgap3		Srgap3	-1.8171
chr3	88501274	88501575	8859	-3.57407	-1.59094	9.96241e-06	0.0880062	0.000319876		1.31049e-05	0.000534321				-2.58251
chr15	66733691	66733992	42018	-2.24372	-1.03219	8.40383e-06	0.104456	0.000292166		1.31199e-05	0.000534501				-1.63796
chr1	34083607	34083908	134	-3.29778	-0.911446	4.27373e-06	0.206708	0.000199444		1.31978e-05	0.00053606	Dst		Dst	-2.10461
chr1	132534181	132534482	1715	-3.31826	0.785722	1.80322e-06	0.490029	0.000126508		1.32007e-05	0.00053606	Nfasc		Nfasc	-1.26627
chr8	127413633	127413934	25736	-2.24405	-0.780473	5.54054e-06	0.159381	0.000230286		1.31928e-05	0.00053606				-1.51226
chr10	111530789	111531090	30502	-2.29543	-1.28971	1.38638e-05	0.0636226	0.000381926		1.31788e-05	0.00053606				-1.79257
chr3	107735733	107736034	9509	-2.0511	-1.31931	5.9238e-05	0.0149871	0.000854254	0.313916	1.32589e-05	0.00053799	LOC118568636		LOC118568636	-1.6852
chr2	168389971	168390272	7399	-2.38286	-0.146203	1.11461e-06	0.798133	9.94033e-05		1.3284e-05	0.000538575	Nfatc2		Nfatc2	-1.26453
chr6	37594622	37594923	17269	-2.98125	-1.35155	7.71597e-06	0.115427	0.000279929		1.32983e-05	0.000538721				-2.1664
chr9	83804098	83804399	27710	-2.78945	-1.23928	5.32525e-06	0.167566	0.000225792		1.3322e-05	0.000539247	Gm36278		Gm36278	-2.01436
chr11	117866823	117867124	34685	-2.706	-1.56701	0.000101181	0.00882699	0.00116338		1.3333e-05	0.000539261				-2.13651
chr2	170051114	170051415	7454	-2.25603	-0.851311	6.48297e-06	0.138678	0.000254803	0.563213	1.34155e-05	0.000541291				-1.55367
chr11	117825087	117825388	34650	-2.02638	-0.199316	1.25892e-06	0.714029	0.000105353	0.914764	1.34135e-05	0.000541291				-1.11285
chr12	100962928	100963229	36393	-2.35061	-1.42525	1.87322e-05	0.047956	0.000452544		1.34054e-05	0.000541291	Ccdc88c,Gm36756		Ccdc88c,Gm36756	-1.88793
chr11	116224481	116224782	34463	-2.52607	-2.14689	0.000131179	0.00687235	0.00135273		1.34498e-05	0.000542243	Foxj1		Foxj1	-2.33648
chr8	37429363	37429664	23592	-2.99347	-0.909236	3.05999e-06	0.295006	0.000167816		1.34666e-05	0.000542485				-1.95135
chr3	148207680	148207981	10120	-4.12632	-1.2549	3.43331e-06	0.264254	0.000177764		1.35299e-05	0.000543103				-2.69061
chr8	129393184	129393485	25798	-2.21365	-0.456298	1.94497e-06	0.466521	0.00013115		1.35313e-05	0.000543103				-1.33498
chr9	32675746	32676047	26223	-2.81301	0.532303	1.7536e-06	0.517617	0.000124742		1.35358e-05	0.000543103				-1.14035
chr14	25682484	25682785	39427	-2.51066	-0.821067	3.21342e-06	0.281889	0.00017041		1.35099e-05	0.000543103				-1.66586
chr15	64202891	64203192	41949	-2.89407	-1.56943	1.01107e-05	0.0896433	0.000322424		1.35173e-05	0.000543103	Asap1		Asap1	-2.23175
chr8	121826564	121826865	25246	-2.44437	-0.323338	1.57672e-06	0.576768	0.000119604	0.872941	1.35596e-05	0.000543626	Mthfsd		Mthfsd	-1.38385
chr5	24610056	24610357	13780	-2.4683	-1.0944	1.74561e-05	0.0522202	0.000438947		1.35896e-05	0.000543963	Abcb8		Abcb8	-1.78135
chr8	13694459	13694760	23145	-2.47154	-1.35911	2.67141e-05	0.0341002	0.000543151		1.35812e-05	0.000543963	Rasa3		Rasa3	-1.91533
chr11	98595068	98595369	33637	-2.37194	-1.17253	1.75515e-05	0.0522667	0.000439508		1.36703e-05	0.000546757				-1.77224
chr2	152191325	152191626	6345	-2.65819	-1.62398	8.97936e-05	0.0102948	0.00108802		1.37683e-05	0.000550239	Gm14164		Gm14164	-2.14108
chr8	124494417	124494718	25517	-2.05774	-1.64057	0.000115517	0.00801639	0.00126135		1.37908e-05	0.000550702				-1.84916
chr8	71014483	71014784	23926	-2.28701	-0.160625	1.17786e-06	0.787661	0.000102229		1.38148e-05	0.000551224	Ell		Ell	-1.22382
chr5	35827823	35828124	14076	-1.9184	-1.3812	0.000103479	0.00899189	0.00117821	0.272426	1.38525e-05	0.000552291	Htra3		Htra3	-1.6498
chr15	78691278	78691579	42525	-1.90701	-1.58239	0.000340805	0.00274106	0.00235384	0.176827	1.39038e-05	0.000553899				-1.7447
chr5	53353854	53354155	14331	-2.68263	-1.47928	9.8697e-06	0.0950597	0.000318356		1.39599e-05	0.000555256	Sel1l3		Sel1l3	-2.08095
chr6	37712845	37713146	17275	-1.93823	-0.670864	4.5739e-06	0.205113	0.00020636	0.618769	1.39593e-05	0.000555256				-1.30455
chr17	56333286	56333587	46887	-2.71439	-0.557959	1.72411e-06	0.544955	0.000124236		1.39787e-05	0.000555565	Sh3gl1		Sh3gl1	-1.63617
chr5	149507861	149508162	16847	-3.12528	-0.615753	1.96616e-06	0.478692	0.000131579		1.40012e-05	0.000555582	Wdr95		Wdr95	-1.87052
chr8	78504172	78504473	24196	-2.69468	-1.49351	1.52236e-05	0.0618222	0.00040359		1.40008e-05	0.000555582				-2.09409
chr15	32194573	32194874	41144	-2.31576	-1.5532	8.25045e-05	0.0114787	0.0010367		1.40825e-05	0.000558032				-1.93448
chr17	13902669	13902970	45549	-2.41667	-1.20989	3.45095e-05	0.0274484	0.000623371		1.40851e-05	0.000558032	2700054A10Rik		2700054A10Rik	-1.81328
chr13	32443763	32444064	37384	-2.75531	-0.173622	1.1475e-06	0.827994	0.000100631		1.41252e-05	0.000559182	Gmds		Gmds	-1.46447
chr2	27696805	27697106	3836	-2.17162	-1.31058	3.89e-05	0.0244717	0.000665903		1.41505e-05	0.000559743				-1.7411
chr19	5995088	5995389	49342	-2.40809	-0.27624	1.50454e-06	0.633835	0.000117065	0.892927	1.41738e-05	0.000560226	Pola2		Pola2	-1.34217
chr13	32864285	32864586	37410	-2.97264	-2.45261	4.27855e-05	0.0223276	0.000705578		1.41969e-05	0.000560701				-2.71263
chr15	51455644	51455945	41441	-2.35809	-1.26904	2.40806e-05	0.0397879	0.000513239		1.4236e-05	0.000561643				-1.81356
chr18	32975164	32975465	47945	-2.48455	-0.622348	2.30288e-06	0.416274	0.000144899		1.42431e-05	0.000561643	Wdr36		Wdr36	-1.55345
chr7	80485014	80485315	21221	-2.45707	-0.73724	2.80398e-06	0.342565	0.000162145		1.42696e-05	0.00056181				-1.59716
chr7	117352254	117352555	22033	-3.36424	-1.68088	2.79549e-05	0.0343602	0.000555063		1.42695e-05	0.00056181				-2.52256
chr12	8482037	8482338	35092	-2.91791	-1.63506	1.86688e-05	0.0516284	0.000452416		1.43153e-05	0.00056317				-2.27648
chr15	79275854	79276155	42656	-2.04032	-1.1553	4.3543e-05	0.0221552	0.000712576	0.343631	1.43272e-05	0.000563199	Tmem184b		Tmem184b	-1.59781
chr1	136592934	136593235	1960	-2.72727	-1.16163	1.12307e-05	0.0864997	0.000337467		1.44207e-05	0.000564564				-1.94445
chr4	129944069	129944370	12160	-2.0164	-0.578746	4.05377e-06	0.23952	0.000193201	0.657139	1.44139e-05	0.000564564	Col16a1		Col16a1	-1.29757
chr6	7882564	7882865	16938	-5.92629	-1.84936	6.52389e-06	0.148911	0.00025522		1.44211e-05	0.000564564				-3.88782
chr6	67018205	67018506	17666	-4.32899	-1.4313	5.18276e-06	0.187125	0.000222504		1.43982e-05	0.000564564	E230016M11Rik		E230016M11Rik	-2.88014
chr15	63884281	63884582	41905	-2.59426	-0.987945	4.54759e-06	0.213754	0.000205834		1.44292e-05	0.000564564	Cyrib		Cyrib	-1.7911
chr16	31417419	31417720	44428	-2.00063	-0.842753	1.26882e-05	0.0764211	0.000361707	0.475919	1.43956e-05	0.000564564				-1.42169
chr19	4480120	4480421	49194	-3.20735	-0.876707	3.48489e-06	0.279354	0.000178894		1.44493e-05	0.000564912	Rhod		Rhod	-2.04203
chr7	78919804	78920105	21061	-2.2504	-1.03216	1.98997e-05	0.0491743	0.000462538		1.4519e-05	0.000567197				-1.64128
chr6	17409793	17410094	17005	-3.22348	-0.965231	3.66893e-06	0.268128	0.000184737		1.45908e-05	0.000568565				-2.09435
chr9	120655443	120655744	28542	-2.3326	-1.29026	1.16649e-05	0.0842601	0.000345607		1.45789e-05	0.000568565				-1.81143
chr11	104558602	104558903	34054	-2.48273	-1.24937	1.17219e-05	0.0839752	0.00034699		1.45991e-05	0.000568565	Itgb3		Itgb3	-1.86605
chr14	121476620	121476921	40754	-6.68226	-2.1828	4.62053e-06	0.2128	0.000208018		1.45839e-05	0.000568565	Farp1		Farp1	-4.43253
chr9	72560269	72560570	27550	-2.33091	-0.563159	2.5748e-06	0.38318	0.000154544	0.765654	1.46305e-05	0.000569022				-1.44703
chr13	41136273	41136574	37649	-2.2162	-1.61792	3.67879e-05	0.026847	0.000641754		1.46447e-05	0.000569022	A730081D07Rik		A730081D07Rik	-1.91706
chr19	53720237	53720538	50501	-2.02125	-1.08221	1.61332e-05	0.0611774	0.000413839	0.437435	1.46356e-05	0.000569022	Rbm20		Rbm20	-1.55173
chr4	151719177	151719478	13329	-2.06841	-1.37265	7.5756e-05	0.0131122	0.000987793	0.298061	1.47233e-05	0.000571634	Camta1,Gm38442		Camta1,Gm38442	-1.72053
chr5	38661764	38662065	14191	-2.63079	-1.07601	1.82212e-05	0.0546657	0.000447229		1.47613e-05	0.000572381		Slc2a9	Slc2a9	-1.8534
chr19	46384958	46385259	50309	-2.44301	-1.02982	1.1167e-05	0.0892238	0.000336722		1.47653e-05	0.000572381		Sufu,Actr1a	Sufu,Actr1a	-1.73642
chr9	56370946	56371247	26783	-2.1732	-0.118472	1.22557e-06	0.815717	0.000104424	0.95403	1.48116e-05	0.000573735	Hmg20a		Hmg20a	-1.14584
chr2	167191160	167191461	7149	-1.69283	-0.914247	1.12518e-05	0.0889653	0.000337825	0.494531	1.48295e-05	0.00057399		B4galt5	B4galt5	-1.30354
chr4	119920915	119921216	11791	-3.0136	-1.26294	6.80375e-06	0.147386	0.000260931		1.48539e-05	0.000574489	Hivep3		Hivep3	-2.13827
chr1	180140407	180140708	2878	-2.28149	-1.64397	9.00924e-05	0.0112007	0.00109024		1.49411e-05	0.000575216				-1.96273
chr2	173105379	173105680	7557	-1.90489	-1.28789	0.000114932	0.00877406	0.00125759	0.272426	1.49318e-05	0.000575216	Pmepa1		Pmepa1	-1.59639
chr8	95092101	95092402	24614	-2.38257	-1.3109	2.75516e-05	0.0365292	0.000552736		1.49044e-05	0.000575216	Slc12a3		Slc12a3	-1.84674
chr8	122300089	122300390	25288	-1.97794	-0.868445	1.0403e-05	0.0969691	0.000326541	0.505735	1.49367e-05	0.000575216	Fbxo31		Fbxo31	-1.42319
chr11	53685839	53686140	31760	-2.27542	-0.974772	2.96402e-05	0.0339202	0.000575231	0.375362	1.48901e-05	0.000575216	Gm12216		Gm12216	-1.6251
chr14	36607075	36607376	39675	-3.56441	-2.65064	1.03111e-05	0.0978034	0.000326328		1.49323e-05	0.000575216	Ccser2		Ccser2	-3.10753
chr1	78514161	78514462	814	-2.4043	-0.998571	1.09724e-05	0.0922587	0.000333961		1.49854e-05	0.000575397	Mogat1		Mogat1	-1.70144
chr2	148239372	148239673	6266	-3.89721	-1.38696	7.49177e-06	0.135251	0.000275904		1.49987e-05	0.000575397				-2.64208
chr2	165957943	165958244	7055	-2.29124	-1.84594	3.07099e-05	0.032967	0.000585798		1.4987e-05	0.000575397	Sulf2		Sulf2	-2.06859
chr6	136880875	136881176	19232	-2.47592	-1.50622	2.33513e-05	0.0433478	0.000504602		1.49844e-05	0.000575397				-1.99107
chr9	95510401	95510702	27869	-2.25378	-0.997939	1.11475e-05	0.0909238	0.000336374		1.50029e-05	0.000575397	Gm16126		Gm16126	-1.62586
chr2	163662628	163662929	6886	-2.33074	-0.48434	2.08987e-06	0.487055	0.000135922		1.50624e-05	0.000576364	Ccn5	Ccn5	Ccn5	-1.40754
chr4	131471265	131471566	12229	-3.2746	-1.50775	3.34552e-05	0.0303847	0.000613436		1.50437e-05	0.000576364				-2.39117
chr4	140415585	140415886	12811	-2.09315	-0.553112	3.34449e-06	0.304283	0.000174669		1.50595e-05	0.000576364				-1.32313
chr13	52493272	52493573	38018	-2.39812	-0.600136	2.64513e-06	0.385201	0.000156602		1.50765e-05	0.000576466				-1.49913
chr13	98269487	98269788	38790	-2.5989	-0.820161	4.40886e-06	0.232186	0.000201287		1.51423e-05	0.000578103	Arhgef28		Arhgef28	-1.70953
chrX	12213121	12213422	50712	-5.11742	-1.21989	3.14525e-06	0.325421	0.000169088		1.51403e-05	0.000578103	Gm14635		Gm14635	-3.16866
chr2	152443467	152443768	6366	-2.61608	-2.0661	0.000110394	0.00928503	0.00122611		1.51608e-05	0.000578156				-2.34109
chr3	89806382	89806683	8937	-2.51283	-1.10465	1.06523e-05	0.0962641	0.000329447		1.51666e-05	0.000578156	Il6ra		Il6ra	-1.80874
chr1	180140480	180140781	2879	-2.29018	-1.5685	9.58517e-05	0.0107345	0.00113019		1.52147e-05	0.000579112				-1.92934
chr5	114553682	114553983	15379	-2.88756	-0.296949	1.53066e-06	0.671903	0.00011827		1.52083e-05	0.000579112	Ube3b		Ube3b	-1.59225
chr1	53877431	53877732	436	-2.26826	-0.716572	4.47011e-06	0.233139	0.000202983		1.53971e-05	0.000585496	Hecw2		Hecw2	-1.49242
chr2	167193350	167193651	7152	-2.38517	-1.0209	2.3836e-05	0.0437481	0.000510363	0.399245	1.54056e-05	0.000585496				-1.70304
chr2	167200315	167200616	7156	-2.37032	-0.980947	1.02785e-05	0.101553	0.000326146		1.542e-05	0.000585598				-1.67563
chr19	6819837	6820138	49407	-3.05294	-2.01852	1.54946e-05	0.0676021	0.00040688		1.54702e-05	0.000587063		Rps6ka4	Rps6ka4	-2.53573
chr2	164296952	164297253	6931	-2.55757	-0.769999	6.57821e-06	0.160483	0.000256392	0.587246	1.55834e-05	0.000590898		Sys1	Sys1	-1.66378
chr2	167658974	167659275	7303	-2.13986	-0.776844	5.59403e-06	0.188864	0.000231425	0.611435	1.55947e-05	0.000590898				-1.45835
chr4	100212793	100213094	11366	-2.00324	-0.990072	1.4713e-05	0.0719665	0.000395233	0.463051	1.56268e-05	0.000591669	Ror1		Ror1	-1.49666
chr3	50998893	50999194	8192	-2.78795	-2.29603	0.000251682	0.00421889	0.00197323		1.56677e-05	0.000591884				-2.54199
chr6	97402471	97402772	18308	-3.67364	-1.93194	2.74243e-05	0.0386779	0.000551817		1.56525e-05	0.000591884	Frmd4b		Frmd4b	-2.80279
chr13	52431346	52431647	38016	-2.74319	-1.20765	1.2567e-05	0.0844688	0.000359579		1.56635e-05	0.000591884				-1.97542
chr1	176841465	176841766	2769	-2.38179	-1.60601	0.000177073	0.00602602	0.00160696		1.57395e-05	0.000594153	Sdccag8		Sdccag8	-1.9939
chr10	111508824	111509125	30499	-2.59844	-0.0425326	1.12064e-06	0.953213	9.95352e-05		1.57556e-05	0.000594315				-1.32048
chr2	128059863	128060164	5729	-2.00831	-1.24319	2.38026e-05	0.0449291	0.000510268		1.57723e-05	0.000594339	Morrbid		Morrbid	-1.62575
chr11	75461800	75462101	32670	-2.05858	-0.969092	1.04105e-05	0.102779	0.000326541	0.513049	1.57799e-05	0.000594339	Slc43a2		Slc43a2	-1.51384
chr10	88807157	88807458	30181	-2.63163	-1.22294	7.92377e-06	0.13515	0.000282911		1.57926e-05	0.000594374	Ano4		Ano4	-1.92729
chr18	63294704	63295005	48535	-2.99453	-1.67374	1.20087e-05	0.0893313	0.000352017		1.58181e-05	0.00059489	Piezo2		Piezo2	-2.33413
chr1	36364987	36365288	190	-2.00207	-0.668226	4.28974e-06	0.250941	0.000199674	0.668434	1.58691e-05	0.000595959				-1.33515
chr6	94971363	94971664	18279	-6.63711	-2.5139	8.14157e-06	0.132228	0.000287268		1.58702e-05	0.000595959				-4.57551
chr2	173123309	173123610	7569	-2.09744	-1.50644	0.000137315	0.00791682	0.00138667	0.272426	1.60152e-05	0.000600509				-1.80194
chr8	127249820	127250121	25661	-1.74277	-1.18296	4.18474e-05	0.0259652	0.00069653	0.353391	1.60079e-05	0.000600509				-1.46287
chr9	121166794	121167095	28583	-2.18646	-0.711822	5.50382e-06	0.197756	0.000230286		1.60332e-05	0.000600738	Trak1		Trak1	-1.44914
chr5	107306479	107306780	15169	-3.63013	-1.59299	9.40879e-06	0.1161	0.000309581		1.60873e-05	0.000601872	Tgfbr3		Tgfbr3	-2.61156
chr8	25646352	25646653	23334	-3.40716	-2.1326	3.92241e-05	0.0278311	0.000668732		1.60776e-05	0.000601872	Tacc1		Tacc1	-2.76988
chr4	44281765	44282066	10589	-2.37376	-1.58545	4.6749e-05	0.023414	0.000743794		1.61179e-05	0.000602566				-1.9796
chr16	76021925	76022226	44920	-2.46718	-1.28019	2.49867e-05	0.0438443	0.000524361		1.61308e-05	0.000602603				-1.87368
chr16	22699545	22699846	44166	-3.27416	-1.44636	1.39221e-05	0.0790192	0.00038303		1.61937e-05	0.000604506	Gm30505		Gm30505	-2.36026
chr1	153435806	153436107	2170	-4.06674	-3.31216	0.000123954	0.00891989	0.00130868		1.62698e-05	0.000606896				-3.68945
chr19	22894156	22894457	49732	-2.11477	-0.95515	2.47537e-05	0.0448145	0.000522297	0.401395	1.63201e-05	0.000608323	Trpm3		Trpm3	-1.53496
chr12	21277265	21277566	35337	-2.02952	-0.950941	1.93859e-05	0.0573341	0.000456648	0.429914	1.63496e-05	0.000608971	Asap2		Asap2	-1.49023
chr3	89820048	89820349	8944	-2.04558	-1.03629	3.66901e-05	0.0303537	0.000641376	0.365909	1.63798e-05	0.000609197	Il6ra		Il6ra	-1.54094
chr14	25505762	25506063	39406	-2.7694	-0.123178	1.27974e-06	0.870233	0.000106461		1.63797e-05	0.000609197	Zmiz1		Zmiz1	-1.44629
chr5	137670128	137670429	16309	-1.86498	-0.837115	9.69561e-06	0.115071	0.000316132	0.525087	1.64072e-05	0.000609766	Agfg2		Agfg2	-1.35105
chr7	26931221	26931522	20001	-1.903	-1.53822	0.000155394	0.00719826	0.00148967	0.263904	1.64468e-05	0.000610716		Coq8b	Coq8b	-1.72061
chr13	52191328	52191629	38009	-2.60267	-0.980581	5.33181e-06	0.209932	0.000225792		1.6457e-05	0.000610716				-1.79163
chr1	165871332	165871633	2467	-2.23121	-0.427962	2.49489e-06	0.449441	0.000151982		1.64843e-05	0.000611278				-1.32958
chr9	120568597	120568898	28534	-2.49825	-1.27038	2.88219e-05	0.0390261	0.000565345	0.394482	1.65323e-05	0.000612607				-1.88432
chr7	24150148	24150449	19847	-2.64707	-0.824785	4.33329e-06	0.260306	0.000200446		1.65758e-05	0.000613767	Irgc,Gm36159,Gm57507		Irgc,Gm36159,Gm57507	-1.73593
chr11	85156992	85157293	33059	-3.46104	-1.8528	6.83214e-06	0.165845	0.000261237		1.66456e-05	0.000615898				-2.65692
chr15	77726319	77726620	42433	-1.66687	-1.12008	2.80841e-05	0.040571	0.000555792	0.397914	1.67321e-05	0.000618255	Myh9	Myh9	Myh9	-1.39348
chr15	93609172	93609473	43184	-3.85994	-1.85808	4.57973e-05	0.0248819	0.000736127		1.67338e-05	0.000618255	Gm41386		Gm41386	-2.85901
chr1	180236597	180236898	2884	-3.43757	-1.55119	1.34362e-05	0.0849044	0.000373322		1.67511e-05	0.000618339	Itpkb		Itpkb	-2.49438
chr13	43928755	43929056	37756	-2.36881	-1.83613	0.000142971	0.00799031	0.00142006		1.67729e-05	0.000618339				-2.10247
chrX	141300084	141300385	51207	-2.99413	-0.307199	1.7174e-06	0.665021	0.000124236		1.67691e-05	0.000618339				-1.65066
chr13	60575946	60576247	38285	-2.42977	-1.12698	7.61144e-06	0.151071	0.000279055		1.68753e-05	0.000621207	Gm35333		Gm35333	-1.77838
chr19	5100541	5100842	49218	-2.11277	-0.228501	1.63876e-06	0.701462	0.000121876	0.911252	1.68706e-05	0.000621207	Rin1		Rin1	-1.17063
chr11	119077349	119077650	34789	-1.87324	-1.25368	7.30995e-05	0.0157543	0.000968234	0.316635	1.68995e-05	0.000621641	Tbc1d16		Tbc1d16	-1.56346
chr1	172135476	172135777	2695	-2.11333	-0.170686	1.47593e-06	0.783717	0.00011591		1.69689e-05	0.000623398	Igsf8		Igsf8	-1.14201
chr15	59420832	59421133	41747	-2.10034	-0.516785	3.85286e-06	0.30028	0.000189045	0.707845	1.6972e-05	0.000623398	Nsmce2		Nsmce2	-1.30856
chr2	117758524	117758825	5385	-3.18424	-5.60683	0.000271589	0.00428609	0.00205518		1.70692e-05	0.000626058	Gm13986		Gm13986	-4.39553
chr7	101404491	101404792	21668	-2.71209	-0.95739	1.05975e-05	0.109812	0.000329219		1.70649e-05	0.000626058	Clpb		Clpb	-1.83474
chr13	32403953	32404254	37381	-3.19496	-1.6556	7.32061e-06	0.159202	0.00027305		1.70884e-05	0.000626304	Gmds		Gmds	-2.42528
chr4	58402220	58402521	10837	-1.93051	-1.22991	3.43259e-05	0.0339805	0.000620667		1.71014e-05	0.000626327				-1.58021
chr15	25348620	25348921	40978	-4.57657	-3.15239	3.03703e-05	0.0384667	0.000581888		1.71265e-05	0.00062679				-3.86448
chr8	93573962	93574263	24561	-2.24289	-1.36225	5.74711e-05	0.0203732	0.000840244	0.342211	1.71623e-05	0.000627191	Mmp2		Mmp2	-1.80257
chr15	67089728	67090029	42083	-2.36014	-0.371509	2.26291e-06	0.517077	0.000144093		1.71518e-05	0.000627191				-1.36583
chr11	75454961	75455262	32668	-2.35003	-0.866014	9.04427e-06	0.130038	0.000303184		1.72338e-05	0.000629345	Slc43a2		Slc43a2	-1.60802
chr1	184644189	184644490	3111	-2.33423	-0.916116	7.72356e-06	0.152718	0.000279929		1.72806e-05	0.000629988	Mark1		Mark1	-1.62517
chr6	142518479	142518780	19325	-3.24595	-1.65176	1.2313e-05	0.0958445	0.000357202		1.72889e-05	0.000629988		Kcnj8	Kcnj8	-2.44886
chr13	61045384	61045685	38297	-2.80147	-3.00608	0.000479605	0.00245746	0.00291138		1.7268e-05	0.000629988	4930486L24Rik,Ctla2b		4930486L24Rik,Ctla2b	-2.90378
chr8	37429447	37429748	23593	-3.00119	-1.17245	6.15354e-06	0.192169	0.000245524		1.73214e-05	0.000630262				-2.08682
chr10	117823792	117824093	30588	-2.38089	-0.684652	4.78116e-06	0.247177	0.000212298		1.73115e-05	0.000630262				-1.53277
chr5	53353918	53354219	14332	-2.59409	-1.50415	1.49582e-05	0.0793021	0.000399526		1.73719e-05	0.00063047	Sel1l3		Sel1l3	-2.04912
chr11	100837676	100837977	33818	-2.50271	-1.18701	1.57262e-05	0.0755127	0.000409393		1.73897e-05	0.00063047				-1.84486
chr13	41626940	41627241	37670	-4.48951	-3.59434	9.87291e-05	0.0120152	0.00114646		1.73722e-05	0.00063047	Nedd9		Nedd9	-4.04193
chr14	63518801	63519102	40032	-3.39416	-0.812898	4.03232e-06	0.294328	0.000192663		1.73802e-05	0.00063047				-2.10353
chr18	80697415	80697716	48989	-2.22255	-1.31043	2.51384e-05	0.0472371	0.00052515		1.73889e-05	0.00063047	Nfatc1		Nfatc1	-1.76649
chr2	155211555	155211856	6533	-2.33469	-1.29024	3.24466e-05	0.0366549	0.000603539		1.74143e-05	0.000630544				-1.81247
chr2	167617043	167617344	7293	-1.91169	-1.29558	4.15377e-05	0.0286589	0.000693569	0.363559	1.74293e-05	0.000630544				-1.60364
chr3	34564906	34565207	8054	-2.30584	-0.0246044	1.22796e-06	0.969147	0.000104424	0.99458	1.74244e-05	0.000630544	Sox2ot		Sox2ot	-1.16522
chr4	56533405	56533706	10782	-2.16024	-0.458083	3.03927e-06	0.392069	0.000167135	0.76984	1.74453e-05	0.000630672				-1.30916
chr6	124677188	124677489	18915	-1.97067	-0.877944	1.0251e-05	0.116393	0.000325909	0.525584	1.74663e-05	0.000630979	Lpcat3		Lpcat3	-1.4243
chr15	77772481	77772782	42448	-1.85631	-1.09014	4.70896e-05	0.0253904	0.000746025	0.351723	1.75002e-05	0.000631748				-1.47322
chr9	110514402	110514703	28349	-2.05653	-1.11218	2.67763e-05	0.0447409	0.000543191		1.75325e-05	0.000632176	Ccdc12		Ccdc12	-1.58436
chr14	14556945	14557246	39213	-4.86894	-2.3385	2.0247e-05	0.0591857	0.00046598		1.75371e-05	0.000632176	Flnb		Flnb	-3.60372
chr11	116109359	116109660	34453	-2.38104	-0.54543	3.21438e-06	0.373117	0.00017041		1.75508e-05	0.000632218	Cdk3		Cdk3	-1.46323
chr2	69982150	69982451	4765	-2.13745	-1.07058	1.08334e-05	0.111109	0.000331987		1.76101e-05	0.000633901	Myo3b		Myo3b	-1.60402
chr13	41070485	41070786	37642	-3.62802	-2.16349	2.96147e-05	0.0407114	0.000575125		1.76369e-05	0.000634413	Gcnt2,Gm31683		Gcnt2,Gm31683	-2.89575
chr3	57185001	57185302	8381	-2.6079	-1.12409	8.10685e-06	0.148838	0.000286524		1.76499e-05	0.000634426				-1.866
chr10	122718972	122719273	30736	-3.41982	-1.3706	1.06692e-05	0.113434	0.000329501		1.76995e-05	0.000635757	Ppm1h		Ppm1h	-2.39521
chr4	151432217	151432518	13313	-2.01283	-1.30966	4.15896e-05	0.0291293	0.000694161		1.77162e-05	0.000635905	Camta1		Camta1	-1.66124
chr16	76022246	76022547	44921	-2.51846	-2.04004	0.000295128	0.00410822	0.00215866		1.77295e-05	0.000635927				-2.27925
chr1	153862492	153862793	2182	-2.243	-1.02765	1.00775e-05	0.12048	0.000321608		1.77523e-05	0.000636068				-1.63533
chr2	167690750	167691051	7316	-2.4073	-0.875457	9.83416e-06	0.123601	0.000317697		1.77713e-05	0.000636068		Gm32800	Gm32800	-1.64138
chr19	6854319	6854620	49408	-2.08877	-1.08345	1.23673e-05	0.0982569	0.000357653		1.77666e-05	0.000636068				-1.58611
chr3	142326190	142326491	10025	-3.07346	-1.35087	4.95674e-05	0.0247247	0.000767939		1.79077e-05	0.000640042	Gbp2	Gbp2	Gbp2	-2.21216
chr14	70569021	70569322	40242	-2.15958	-0.174492	1.54178e-06	0.794331	0.000118647		1.78961e-05	0.000640042	Slc39a14		Slc39a14	-1.16703
chr7	28345194	28345495	20099	-3.13276	-0.869865	5.51308e-06	0.223512	0.000230286		1.79989e-05	0.000642846				-2.00131
chr1	136623905	136624206	1976	-2.77895	-1.47844	0.000139382	0.00885526	0.0014006		1.80264e-05	0.000642917	Platr22	Platr22	Platr22	-2.12869
chr5	34683027	34683328	14029	-2.17299	-1.15681	1.6569e-05	0.074484	0.000423294		1.80246e-05	0.000642917	Sh3bp2	Sh3bp2	Sh3bp2	-1.6649
chr5	119170073	119170374	15600	-2.0932	-1.04922	3.90489e-05	0.0316525	0.000666825	0.365909	1.805e-05	0.000643302				-1.57121
chr3	121847606	121847907	9691	-2.70313	-1.29896	1.23928e-05	0.100303	0.000357653		1.81458e-05	0.00064626	Abca4		Abca4	-2.00105
chr4	125016466	125016767	11926	-2.19089	-0.688424	5.92053e-06	0.210588	0.000240464	0.625289	1.81968e-05	0.000647619	Zc3h12a		Zc3h12a	-1.43966
chr15	42470292	42470593	41366	-3.77073	-0.507997	2.10449e-06	0.593067	0.000136287		1.82147e-05	0.000647797	Angpt1		Angpt1	-2.13936
chr3	152107728	152108029	10157	-2.63502	-1.13636	8.47561e-06	0.147446	0.000293881		1.82363e-05	0.000648108	Zzz3		Zzz3	-1.88569
chr2	38542817	38543118	4442	-2.272	-1.23528	2.49813e-05	0.0501602	0.000524361		1.82821e-05	0.000648199				-1.75364
chr3	107736956	107737257	9512	-2.0326	-1.13538	6.43481e-05	0.0194518	0.000894912	0.33817	1.82634e-05	0.000648199	LOC118568636		LOC118568636	-1.58399
chr13	43385667	43385968	37713	-2.8679	-1.44094	3.04591e-05	0.0411056	0.000582716		1.82682e-05	0.000648199	Gfod1		Gfod1	-2.15442
chr15	55241766	55242067	41528	-2.64912	-1.57988	2.13295e-05	0.058776	0.00047877		1.82903e-05	0.000648199	Col14a1		Col14a1	-2.1145
chr7	29195714	29196015	20202	-3.0213	-1.1907	1.49742e-05	0.0838899	0.000399699		1.83245e-05	0.000648957	Sipa1l3		Sipa1l3	-2.106
chr11	118251408	118251709	34722	-2.32421	-0.786757	5.66134e-06	0.222255	0.000233297		1.83528e-05	0.000649499				-1.55548
chr4	136240376	136240677	12586	-4.25262	0.171836	1.38955e-06	0.908514	0.000112053		1.84093e-05	0.000651044	Luzp1		Luzp1	-2.04039
chr10	77367284	77367585	29709	-2.21129	-1.38082	8.74789e-05	0.0144554	0.00107109	0.312184	1.84381e-05	0.000651604	Itgb2		Itgb2	-1.79605
chr4	107411029	107411330	11494	-2.46687	-0.566957	3.04142e-06	0.416896	0.000167135		1.84844e-05	0.000652325	Glis1		Glis1	-1.51691
chr16	26444880	26445181	44321	-2.28101	-0.794948	5.59677e-06	0.226509	0.000231425		1.84812e-05	0.000652325	Il1rap		Il1rap	-1.53798
chr15	64202960	64203261	41950	-2.94642	-0.87066	3.64457e-06	0.348301	0.00018395		1.85041e-05	0.000652563	Asap1		Asap1	-1.90854
chr8	120730858	120731159	25137	-2.02587	-1.36899	9.53047e-05	0.013335	0.00112626		1.85241e-05	0.000652814	Crispld2		Crispld2	-1.69743
chr8	24869067	24869368	23286	-3.10431	-1.89044	2.42061e-05	0.0525503	0.000514094		1.85398e-05	0.000652911				-2.49737
chr11	98995580	98995881	33732	-1.85881	-0.726369	1.05801e-05	0.120423	0.000329166	0.533389	1.85677e-05	0.000653434				-1.29259
chr4	33261345	33261646	10422	-2.06376	-0.566764	3.82796e-06	0.333184	0.000189045	0.733226	1.85856e-05	0.00065361	Pnrc1		Pnrc1	-1.31526
chr12	14351669	14351970	35176	-2.99042	-1.84335	3.73854e-05	0.034184	0.000648103		1.86205e-05	0.000654381				-2.41688
chr7	112647430	112647731	21930	-2.27798	-1.05099	1.53293e-05	0.0834322	0.00040456		1.86337e-05	0.000654389				-1.66449
chr15	88751770	88752071	43108	-2.87492	-0.851741	1.31916e-05	0.0970985	0.000368471	0.505735	1.86598e-05	0.000654849				-1.86333
chr11	54910122	54910423	31816	-3.31446	-2.1044	5.92991e-05	0.021636	0.000854706		1.86886e-05	0.0006554	Anxa6		Anxa6	-2.70943
chr6	31038806	31039107	17120	-2.51254	-1.21601	1.87331e-05	0.0686045	0.000452544		1.87181e-05	0.00065598				-1.86427
chr15	98839507	98839808	43404	-2.02364	-0.72427	8.53245e-06	0.150782	0.000294881	0.580632	1.87366e-05	0.000656171	Tuba1b		Tuba1b	-1.37395
chr7	113190455	113190756	21962	-3.67086	-0.851814	3.21096e-06	0.401834	0.00017041		1.87872e-05	0.000657488		Gm33828	Gm33828	-2.26134
chr1	36364933	36365234	189	-1.89858	-1.17174	2.92717e-05	0.044249	0.000571332	0.400821	1.88546e-05	0.000659389				-1.53516
chr9	102950216	102950517	28073	-1.83359	-0.841479	9.93916e-06	0.131004	0.000319617	0.55182	1.89471e-05	0.000662162	Slco2a1		Slco2a1	-1.33754
chr9	79900650	79900951	27679	-3.09842	-0.578841	3.08668e-06	0.42267	0.000168304		1.89821e-05	0.000662466	Filip1		Filip1	-1.83863
chr18	6959950	6960251	47730	-2.94969	-1.16405	7.56272e-06	0.172454	0.000278042		1.89763e-05	0.000662466	Mkx		Mkx	-2.05687
chr11	100004481	100004782	33765	-2.28166	-1.43268	3.94228e-05	0.0331892	0.000669949		1.9033e-05	0.000663786		Krt36	Krt36	-1.85717
chr11	117280920	117281221	34601	-2.57065	-1.40365	2.51538e-05	0.0520599	0.00052521		1.90479e-05	0.000663843				-1.98715
chr1	90153425	90153726	1131	-2.1676	-0.462325	3.11886e-06	0.426171	0.000168747		1.93141e-05	0.000669729				-1.31496
chr6	82868495	82868796	17820	-2.96768	-1.4142	1.29172e-05	0.102702	0.000364192		1.92797e-05	0.000669729				-2.19094
chr6	112901822	112902123	18520	-2.82455	-1.18553	1.09134e-05	0.121602	0.000333614		1.9286e-05	0.000669729	Srgap3		Srgap3	-2.00504
chr7	29196476	29196777	20207	-3.18251	-0.532971	2.83941e-06	0.468339	0.000162615		1.93227e-05	0.000669729	Sipa1l3		Sipa1l3	-1.85774
chr11	67491617	67491918	32244	-2.01233	-0.740463	8.56634e-06	0.155239	0.000295307	0.580801	1.93231e-05	0.000669729	Gas7		Gas7	-1.3764
chr12	73456516	73456817	35860	-2.51116	-1.02934	1.04911e-05	0.126529	0.000328336		1.92906e-05	0.000669729		D830013O20Rik	D830013O20Rik	-1.77025
chr16	87064899	87065200	45005	-2.40258	-0.18925	1.70437e-06	0.779701	0.00012391		1.93104e-05	0.000669729				-1.29591
chr19	4365305	4365606	49187	-2.46869	-0.531527	3.16711e-06	0.419857	0.00016983		1.93218e-05	0.000669729	Kdm2a		Kdm2a	-1.50011
chr6	29032358	29032659	17055	-4.18399	-2.48437	8.27478e-05	0.016127	0.00103759		1.93859e-05	0.000670901				-3.33418
chr7	80085469	80085770	21190	-2.93219	-1.34452	7.79202e-06	0.171134	0.000280718		1.93724e-05	0.000670901				-2.13835
chr8	123020993	123021294	25384	-1.8515	-0.810485	1.23984e-05	0.107698	0.000357653	0.517219	1.93968e-05	0.000670901	Zfpm1		Zfpm1	-1.33099
chr5	25749613	25749914	13828	-3.37556	-1.58349	1.25424e-05	0.107134	0.000359579		1.9511e-05	0.000673264				-2.47953
chr6	117310704	117311005	18715	-3.30395	-2.07898	5.89206e-05	0.0227977	0.000851718		1.95046e-05	0.000673264				-2.69147
chr10	79772820	79773121	29806	-1.85235	-0.768162	7.27171e-06	0.184484	0.000272327	0.608665	1.94811e-05	0.000673264	Arid3a		Arid3a	-1.31026
chr19	42648412	42648713	50140	-2.31939	-0.72256	5.20844e-06	0.258098	0.000222809		1.95186e-05	0.000673264				-1.52097
chr12	86880346	86880647	36264	-1.78291	-1.11321	7.26283e-05	0.0185636	0.000964726	0.33817	1.9572e-05	0.000674645				-1.44806
chr8	71330801	71331102	23990	-1.97101	-0.837954	8.52926e-06	0.158476	0.000294881	0.585569	1.96185e-05	0.000675786				-1.40448
chr5	65035214	65035515	14493	-2.14883	-1.35284	9.55321e-05	0.0141893	0.00112832		1.96706e-05	0.000676656				-1.75084
chr18	35236373	35236674	47993	-2.40962	-1.35168	3.45609e-05	0.0392179	0.000623371		1.96689e-05	0.000676656	Gm36037		Gm36037	-1.88065
chr8	72900209	72900510	24105	-3.65896	-1.81765	1.29491e-05	0.104758	0.000364473		1.96841e-05	0.000676657	Tpm4		Tpm4	-2.73831
chr11	4249583	4249884	30964	-2.76224	-1.6606	0.000165952	0.00818775	0.00154881		1.97143e-05	0.000677235				-2.21142
chr12	35243272	35243573	35520	-2.86855	-1.57993	5.75895e-05	0.0236302	0.000840851		1.97424e-05	0.000677276				-2.22424
chr17	34894570	34894871	46367	-2.06873	-1.20508	2.99395e-05	0.0454525	0.000578371		1.9742e-05	0.000677276	Tnxb		Tnxb	-1.63691
chr2	145498689	145498990	6195	-2.78685	-1.67742	4.64691e-05	0.029385	0.00074206		1.98051e-05	0.000678503				-2.23213
chr15	98611947	98612248	43364	-2.51061	-0.913991	1.05795e-05	0.128988	0.000329166		1.97934e-05	0.000678503	Ccdc65		Ccdc65	-1.7123
chr11	53652511	53652812	31744	-2.28164	-0.792794	1.19117e-05	0.115377	0.000350912	0.525087	1.99245e-05	0.000682129				-1.53722
chr6	146333846	146334147	19425	-2.36353	-1.10938	1.55174e-05	0.088636	0.000406972		1.99389e-05	0.000682158	Itpr2		Itpr2	-1.73646
chr11	116508263	116508564	34488	-2.45836	-1.59334	9.97041e-05	0.0138203	0.00115396		1.99731e-05	0.000682866	Rhbdf2		Rhbdf2	-2.02585
chr12	84813132	84813433	36144	-2.19624	-1.29385	5.14859e-05	0.0267873	0.000785804		1.99897e-05	0.000682971	Npc2		Npc2	-1.74505
chr15	63884196	63884497	41904	-2.76319	-0.605599	2.95353e-06	0.468193	0.00016571		2.0039e-05	0.000684191	Cyrib		Cyrib	-1.6844
chr2	26308124	26308425	3752	-2.14684	-0.655937	6.0423e-06	0.229085	0.000243218		2.00576e-05	0.000684364	Sec16a		Sec16a	-1.40139
chr5	136981859	136982160	16232	-2.54668	-1.13679	1.90694e-05	0.0733972	0.000454608		2.02658e-05	0.000690531	Fis1	Fis1	Fis1	-1.84173
chr6	94961491	94961792	18277	-4.29173	-3.37965	4.37776e-05	0.0319616	0.00071453		2.02599e-05	0.000690531				-3.83569
chr11	87580400	87580701	33163	-2.48251	-1.19783	2.29723e-05	0.0610554	0.000500776		2.03055e-05	0.000691417	Rnf43		Rnf43	-1.84017
chr10	76738841	76739142	29662	-2.33432	-0.597308	4.3454e-06	0.323187	0.000200565	0.725175	2.03296e-05	0.00069177	Pcbp3		Pcbp3	-1.46582
chr9	98380533	98380834	27953	-2.51909	-1.31549	1.82317e-05	0.0771015	0.000447229		2.03473e-05	0.000691906	Rbp2		Rbp2	-1.91729
chr5	138976541	138976842	16359	-2.5419	-0.665458	4.92466e-06	0.286134	0.000216297		2.03935e-05	0.000692598	Pdgfa		Pdgfa	-1.60368
chr12	86074307	86074608	36227	-2.88739	-1.0994	8.36768e-06	0.168415	0.000291339		2.03952e-05	0.000692598	Ttll5		Ttll5	-1.9934
chr13	29101847	29102148	37278	-2.19371	-0.696811	5.85279e-06	0.241401	0.000238959		2.04441e-05	0.000693738				-1.44526
chr17	31528400	31528701	46178	-2.75432	-0.972467	5.48874e-06	0.257578	0.000229894		2.04563e-05	0.000693738	Slc37a1		Slc37a1	-1.86339
chr17	36312137	36312438	46544	-2.9078	-2.10298	0.000115973	0.012215	0.00126242		2.04945e-05	0.000694567	A930015D03Rik		A930015D03Rik	-2.50539
chr7	19552449	19552750	19791	-2.55335	-1.3358	8.04325e-05	0.0177474	0.00102084	0.331763	2.06407e-05	0.00069905	Bcl3,Gm16174		Bcl3,Gm16174	-1.94457
chr9	120568188	120568489	28532	-2.519	-1.48873	0.000220714	0.00648173	0.00183158	0.253224	2.06829e-05	0.00069964				-2.00387
chr11	105348528	105348829	34090	-4.54468	-4.02339	5.42724e-05	0.0263638	0.000810984		2.06858e-05	0.00069964		Marchf10	Marchf10	-4.28403
chr9	69350488	69350789	27448	-2.939	-0.66509	3.67941e-06	0.389328	0.000185043		2.07083e-05	0.000699648				-1.80204
chr11	53652850	53653151	31745	-1.92979	-1.00435	3.71316e-05	0.03859	0.000644809	0.394482	2.07138e-05	0.000699648				-1.46707
chr2	128386623	128386924	5776	-2.03029	-0.972622	3.10605e-05	0.0462089	0.000589211	0.40369	2.07456e-05	0.000700067				-1.50145
chr8	11592166	11592467	23049	-2.46545	-1.14044	1.65322e-05	0.0868544	0.000422787		2.07541e-05	0.000700067	Cars2		Cars2	-1.80295
chr5	99351306	99351607	14934	-2.65913	-1.59113	3.69675e-05	0.0389303	0.000643003		2.07979e-05	0.000701077				-2.12513
chr10	77367560	77367861	29712	-1.98268	-0.994994	5.52975e-05	0.0261359	0.000819899	0.35351	2.08799e-05	0.000703369	Itgb2		Itgb2	-1.48884
chr1	90762471	90762772	1174	-2.2515	-0.458401	3.23548e-06	0.448168	0.000171313		2.09442e-05	0.000704604	Col6a3		Col6a3	-1.35495
chr8	122628686	122628987	25325	-2.06591	-1.25329	2.18233e-05	0.0664452	0.000485791		2.09445e-05	0.000704604	Slc7a5		Slc7a5	-1.6596
chr2	157253549	157253850	6689	-2.07636	-1.23315	2.7625e-05	0.0525846	0.000552736		2.09793e-05	0.000705305				-1.65476
chr2	167411983	167412284	7195	-2.07992	-0.314589	2.54678e-06	0.571522	0.000154029	0.870031	2.10182e-05	0.000705672	Gm11476		Gm11476	-1.19726
chr7	112645660	112645961	21927	-3.23624	-2.32062	4.5186e-05	0.0321902	0.000729526		2.10048e-05	0.000705672				-2.77843
chr13	60004604	60004905	38258	-2.87583	-1.54836	3.35479e-05	0.0434572	0.000613718		2.10499e-05	0.000706264				-2.21209
chr10	75719057	75719358	29617	-4.28311	-5.57503	0.000278263	0.00524421	0.00208495		2.10683e-05	0.000706413				-4.92907
chr3	101429856	101430157	9281	-2.01492	-1.35558	2.79759e-05	0.0527909	0.000555217		2.13047e-05	0.000713864				-1.68525
chr2	167690668	167690969	7315	-2.35551	-0.576369	4.37203e-06	0.338127	0.000201088		2.13239e-05	0.000713951		Gm32800	Gm32800	-1.46594
chr4	43398944	43399245	10550	-2.24161	-1.05882	1.41639e-05	0.104534	0.000386902		2.13549e-05	0.000713951	Rusc2,Gm52698		Rusc2,Gm52698	-1.65021
chr6	50812969	50813270	17466	-2.36929	-0.345067	2.61349e-06	0.566785	0.000155604		2.1364e-05	0.000713951				-1.35718
chr18	5133792	5134093	47688	-2.41014	-1.6754	0.000183884	0.00804949	0.00164445		2.13491e-05	0.000713951				-2.04277
chr6	97464784	97465085	18313	-3.80077	-1.94689	2.80062e-05	0.0530659	0.000555557		2.14296e-05	0.000715657	Frmd4b		Frmd4b	-2.87383
chr13	109414997	109415298	38953	-3.12555	-0.48721	2.54341e-06	0.585038	0.000154029		2.1454e-05	0.000715657	Pde4d		Pde4d	-1.80638
chr15	64236061	64236362	41953	-2.05193	-1.24081	2.19038e-05	0.0679455	0.00048681		2.14577e-05	0.000715657	Asap1		Asap1	-1.64637
chr6	115592597	115592898	18656	-3.23824	-1.22446	7.95475e-06	0.187259	0.000283289		2.14755e-05	0.00071578	Mkrn2		Mkrn2	-2.23135
chr11	54910695	54910996	31817	-4.36225	-1.38412	1.31777e-05	0.113299	0.000368328		2.15215e-05	0.000716838	Anxa6		Anxa6	-2.87319
chr1	58028294	58028595	485	-2.27194	-1.03192	1.81801e-05	0.0824789	0.000447076		2.1608e-05	0.00071877	Kctd18		Kctd18	-1.65193
chr18	46992887	46993188	48245	-2.53198	-1.57311	2.947e-05	0.0508778	0.000573513		2.16066e-05	0.00071877	Lvrn		Lvrn	-2.05255
chr1	106767390	106767691	1429	-3.85619	-2.26524	4.67838e-05	0.0322289	0.00074398		2.17195e-05	0.000719025				-3.06072
chr3	97950337	97950638	9217	-2.33227	-1.30118	2.60866e-05	0.0578295	0.000536959		2.173e-05	0.000719025	Notch2		Notch2	-1.81673
chr3	115681306	115681607	9596	-2.26608	-0.604805	5.26669e-06	0.286636	0.000225072	0.702494	2.17441e-05	0.000719025	A930005H10Rik,Dph5	Dph5	A930005H10Rik,Dph5	-1.43544
chr5	64354052	64354353	14448	-2.22931	-0.88925	1.33104e-05	0.113304	0.000370316		2.17239e-05	0.000719025	Tbc1d1		Tbc1d1	-1.55928
chr6	128084376	128084677	19066	-3.03166	-1.23529	1.05728e-05	0.142054	0.000329166		2.16406e-05	0.000719025	Tspan9		Tspan9	-2.13348
chr8	13694405	13694706	23144	-2.57518	-1.07177	1.5751e-05	0.0956998	0.000409779		2.17138e-05	0.000719025	Rasa3		Rasa3	-1.82347
chr11	102942194	102942495	33946	-2.14516	-0.375782	2.92343e-06	0.515555	0.000165355	0.845716	2.17115e-05	0.000719025	Nmt1		Nmt1	-1.26047
chr17	13903860	13904161	45552	-1.76435	-1.11433	6.51809e-05	0.0231337	0.000901652	0.343631	2.17207e-05	0.000719025	2700054A10Rik		2700054A10Rik	-1.43934
chr19	22894345	22894646	49734	-1.97295	-0.621718	5.36196e-06	0.280422	0.000226385	0.702494	2.16635e-05	0.000719025	Trpm3		Trpm3	-1.29734
chr1	120175643	120175944	1507	-2.84955	-0.566751	4.24024e-06	0.356337	0.000198491		2.17619e-05	0.000719142	Steap3		Steap3	-1.70815
chr13	60579422	60579723	38287	-2.4958	-0.864327	8.68588e-06	0.174081	0.000297497		2.17765e-05	0.000719153	Gm35333		Gm35333	-1.68007
chr17	69529332	69529633	47119	-3.96807	-1.71693	9.12698e-06	0.165867	0.00030443		2.1801e-05	0.000719489	Epb41l3		Epb41l3	-2.8425
chr1	119385650	119385951	1478	-2.73998	-1.08821	1.69602e-05	0.0904241	0.000431114		2.20655e-05	0.000725842				-1.91409
chr1	192871685	192871986	3319	-1.9678	-0.744436	7.93792e-06	0.193045	0.000283049	0.613062	2.20489e-05	0.000725842	Traf3ip3		Traf3ip3	-1.35612
chr2	131945200	131945501	5975	-2.5795	-0.128447	1.76835e-06	0.86684	0.000125526		2.20556e-05	0.000725842	Slc23a2		Slc23a2	-1.35398
chr6	84520512	84520813	17913	-2.82193	-1.73127	5.95933e-05	0.0257146	0.000856733		2.20494e-05	0.000725842				-2.2766
chr11	78811417	78811718	32830	-2.53935	-1.08151	2.00373e-05	0.0763855	0.000463943		2.20245e-05	0.000725842	Nos2	Nos2	Nos2	-1.81043
chr5	114550214	114550515	15373	-2.72133	-1.73641	5.4026e-05	0.0284528	0.000809631		2.21133e-05	0.000726942	Ube3b		Ube3b	-2.22887
chr1	152545633	152545934	2111	-2.81554	0.242745	2.0927e-06	0.738725	0.000135922		2.22303e-05	0.000730311	Rgl1		Rgl1	-1.2864
chr7	28117757	28118058	20089	-1.85879	-1.65553	0.000267947	0.00577674	0.00203886	0.236303	2.22561e-05	0.000730682	Samd4b		Samd4b	-1.75716
chr18	39119161	39119462	48161	-4.34737	-2.1276	1.87397e-05	0.082848	0.000452544		2.23189e-05	0.000732265	Arhgap26		Arhgap26	-3.23748
chr1	86398519	86398820	952	-1.90173	-0.78989	1.38357e-05	0.112665	0.000381887	0.524383	2.24024e-05	0.000734497				-1.34581
chr3	65550462	65550763	8522	-2.21199	-0.917762	1.06597e-05	0.146329	0.000329447	0.57167	2.24161e-05	0.000734497				-1.56488
chr17	87269683	87269984	47535	-2.37544	-1.44552	8.56081e-05	0.0182364	0.00105926		2.24343e-05	0.000734618		Rhoq	Rhoq	-1.91048
chr13	63391610	63391911	38311	-2.33609	-1.67755	5.45365e-05	0.0286532	0.000812335		2.24538e-05	0.000734779	Aopep		Aopep	-2.00682
chr1	168189770	168190071	2557	-2.47299	-1.24248	2.17515e-05	0.0720595	0.000485218		2.25174e-05	0.000736267	Pbx1		Pbx1	-1.85774
chr13	13681142	13681443	37008	-3.47442	-3.80789	0.000182808	0.00857858	0.00163726		2.25285e-05	0.000736267	Nid1		Nid1	-3.64116
chr4	148796550	148796851	13102	-4.28807	-2.34416	3.83303e-05	0.0409647	0.000658864		2.25547e-05	0.000736645		Gm13203	Gm13203	-3.31612
chr8	120731049	120731350	25139	-2.06947	-0.77913	1.05408e-05	0.149627	0.000329166	0.579348	2.26482e-05	0.000739221	Crispld2		Crispld2	-1.4243
chr12	84894156	84894457	36157	-2.21591	-1.62008	0.000337356	0.00468946	0.00233987		2.27127e-05	0.000740846	Ltbp2		Ltbp2	-1.91799
chr8	127249706	127250007	25660	-1.86256	-0.816643	1.49928e-05	0.105594	0.000399941	0.517115	2.2728e-05	0.000740864				-1.3396
chr2	167623477	167623778	7295	-2.20732	-0.0960064	1.81526e-06	0.875085	0.000126509		2.27994e-05	0.000742231	Gm14321		Gm14321	-1.15166
chr7	15694748	15695049	19612	-2.4624	-1.3549	6.61214e-05	0.0240236	0.000909283		2.27989e-05	0.000742231	Ehd2		Ehd2	-1.90865
chr12	85248595	85248896	36173	-1.76623	-0.979936	1.79766e-05	0.0885838	0.000444338	0.494531	2.28519e-05	0.00074346				-1.37308
chr11	117098990	117099291	34539	-2.29641	-0.492842	3.96629e-06	0.401854	0.000191684		2.2871e-05	0.000743602	Septin9		Septin9	-1.39462
chr15	25628534	25628835	41000	-2.54862	-1.64176	4.20448e-05	0.0379414	0.000697609		2.28893e-05	0.000743718	Myo10		Myo10	-2.09519
chr1	91803090	91803391	1257	-2.37158	-1.38119	3.90735e-05	0.0411886	0.000666976		2.3078e-05	0.000748442				-1.87639
chr2	164225871	164226172	6912	-2.3401	-0.834035	9.12341e-06	0.176213	0.00030443		2.3055e-05	0.000748442	Slpi		Slpi	-1.58707
chr15	11524379	11524680	40945	-2.55967	-1.21561	9.56191e-06	0.168322	0.000312985		2.30793e-05	0.000748442				-1.88764
chr2	162243570	162243871	6823	-6.07879	-2.11765	1.44388e-05	0.1117	0.00039086		2.31238e-05	0.000749356	Ptprt		Ptprt	-4.09822
chr9	120605262	120605563	28537	-2.2451	-2.11907	0.000792626	0.00203604	0.00400634		2.31372e-05	0.000749356				-2.18208
chr2	151372456	151372757	6305	-2.29692	-1.01902	1.25164e-05	0.129759	0.000359389		2.32744e-05	0.000750424	Gm14167		Gm14167	-1.65797
chr2	166271615	166271916	7090	-2.97424	-1.15121	7.7435e-06	0.209723	0.000279929		2.32728e-05	0.000750424				-2.06272
chr4	144676164	144676465	13004	-2.06823	-1.10847	3.65693e-05	0.0444046	0.000640815		2.32708e-05	0.000750424	Vps13d		Vps13d	-1.58835
chr5	118454631	118454932	15565	-2.33184	-1.50807	3.38558e-05	0.0478405	0.000617927		2.32153e-05	0.000750424				-1.91996
chr11	117098911	117099212	34538	-2.28062	-0.589539	4.77427e-06	0.339475	0.000212298		2.32295e-05	0.000750424	Septin9		Septin9	-1.43508
chr14	14589143	14589444	39217	-3.6227	-2.03432	9.94929e-06	0.163171	0.000319699		2.32654e-05	0.000750424	Flnb		Flnb	-2.82851
chr19	9084461	9084762	49534	-2.44889	-0.933822	1.02592e-05	0.158248	0.000325927		2.32664e-05	0.000750424				-1.69136
chr5	17074548	17074849	13670	-6.13693	-2.0023	1.07315e-05	0.151605	0.000330939		2.33123e-05	0.000751166	Cdhr17		Cdhr17	-4.06962
chr19	34097398	34097699	49932	-2.68299	-0.638829	3.94378e-06	0.41335	0.000191476		2.3355e-05	0.000752062	Lipm		Lipm	-1.66091
chr3	101407581	101407882	9272	-2.10261	-0.729283	1.21125e-05	0.135665	0.000353337	0.557799	2.35294e-05	0.000756336				-1.41595
chr4	125016693	125016994	11928	-2.01032	-0.838794	1.68032e-05	0.0978706	0.000427865	0.506694	2.35466e-05	0.000756336	Zc3h12a		Zc3h12a	-1.42456
chr12	30074346	30074647	35413	-2.27784	-1.31512	3.25791e-05	0.0504812	0.000605084		2.35478e-05	0.000756336				-1.79648
chr13	94113604	94113905	38673	-2.0748	-0.818826	1.0833e-05	0.151593	0.000331987	0.580801	2.35156e-05	0.000756336				-1.44681
chr17	13920492	13920793	45557	-2.27281	-1.5303	6.27271e-05	0.026262	0.000884214		2.35838e-05	0.000757011	2700054A10Rik		2700054A10Rik	-1.90155
chr9	66896335	66896636	27388	-2.13887	-0.747466	1.14228e-05	0.144711	0.000341037	0.569184	2.36593e-05	0.00075893				-1.44317
chr15	79252809	79253110	42646	-1.98502	-0.923663	9.49324e-06	0.174239	0.000311464	0.597539	2.36737e-05	0.00075893	Tmem184b		Tmem184b	-1.45434
chr3	68672342	68672643	8587	-2.29761	-0.407666	3.29033e-06	0.50326	0.000173345		2.36977e-05	0.000759202				-1.35264
chr4	125018455	125018756	11931	-2.18479	-0.819794	1.27708e-05	0.129748	0.000362438	0.549492	2.37123e-05	0.000759202	Zc3h12a		Zc3h12a	-1.50229
chr3	31148611	31148912	8027	-1.87796	-0.676492	9.90155e-06	0.169075	0.000318651	0.593867	2.39401e-05	0.000766008		Skil	Skil	-1.27723
chr2	131268977	131269278	5923	-2.49375	0.214234	2.35166e-06	0.715923	0.000147481		2.40665e-05	0.000769121				-1.13976
chr15	93608613	93608914	43181	-3.63368	-2.31822	9.64505e-05	0.0174568	0.00113249		2.40679e-05	0.000769121	Gm41386		Gm41386	-2.97595
chr15	86054445	86054746	43063	-3.77709	-0.831228	4.12987e-06	0.408442	0.00019511		2.4109e-05	0.000769946	Cerk		Cerk	-2.30416
chr2	152192059	152192360	6348	-2.84617	-1.09014	1.12819e-05	0.150326	0.000338008		2.42307e-05	0.000772363	Gm14164		Gm14164	-1.96815
chr4	45606518	45606819	10634	-2.93498	-0.918998	9.39283e-06	0.180549	0.000309376		2.42293e-05	0.000772363				-1.92699
chr18	60869856	60870157	48469	-2.14253	-1.03368	3.3964e-05	0.0499295	0.000618185	0.413219	2.42286e-05	0.000772363	Ndst1		Ndst1	-1.58811
chr2	160067360	160067661	6793	-2.52984	-0.995508	8.30723e-06	0.204476	0.000290919		2.42661e-05	0.000773003				-1.76267
chr11	86477811	86478112	33096	-1.84735	-0.447322	4.94832e-06	0.343689	0.000216297	0.740343	2.42934e-05	0.000773382	Vmp1		Vmp1	-1.14733
chr1	38331927	38332228	256	-2.67976	-1.79133	4.2429e-05	0.040439	0.000701945		2.4494e-05	0.000775454	Aff3		Aff3	-2.23554
chr1	153448292	153448593	2172	-5.12693	-0.763037	3.00334e-06	0.571062	0.000166404		2.44848e-05	0.000775454				-2.94498
chr1	165959847	165960148	2477	-1.71571	-1.00098	3.9831e-05	0.0430424	0.000673352	0.397914	2.44758e-05	0.000775454	Gpa33		Gpa33	-1.35835
chr6	128119378	128119679	19073	-2.86367	-3.28138	0.000154948	0.0110268	0.00148846		2.43982e-05	0.000775454	Tspan9		Tspan9	-3.07252
chr8	127413795	127414096	25737	-2.22761	-1.19574	2.3184e-05	0.0737107	0.000503305		2.44027e-05	0.000775454				-1.71167
chr10	93161995	93162296	30241	-2.76827	-1.1435	1.81771e-05	0.09404	0.000447076		2.44089e-05	0.000775454				-1.95589
chr12	32815755	32816056	35473	-2.82573	-1.50769	2.89569e-05	0.059261	0.000567199		2.44969e-05	0.000775454				-2.16671
chr13	32984941	32985242	37414	-3.02422	-2.5911	0.000193116	0.00885652	0.00169059		2.44216e-05	0.000775454		Wrnip1	Wrnip1	-2.80766
chr19	44214238	44214539	50183	-2.44809	-1.09376	1.22414e-05	0.139826	0.000356356		2.44394e-05	0.000775454	Pkd2l1,Scd3		Pkd2l1,Scd3	-1.77092
chr6	67018337	67018638	17667	-4.40336	-0.989457	4.29289e-06	0.400464	0.000199674		2.45386e-05	0.000775569	E230016M11Rik		E230016M11Rik	-2.69641
chr15	78377687	78377988	42492	-1.9874	-0.852609	1.91928e-05	0.0896043	0.000454645	0.494531	2.45467e-05	0.000775569	Il2rb		Il2rb	-1.42001
chr16	4954375	4954676	43829	-1.8581	-1.09882	4.73394e-05	0.0363109	0.000748582	0.384918	2.45358e-05	0.000775569				-1.47846
chr15	66870343	66870644	42033	-2.43188	-0.76148	9.03392e-06	0.190502	0.000303184		2.45629e-05	0.000775593	Gm2895		Gm2895	-1.59668
chr4	39928391	39928692	10467	-2.35916	-0.731077	5.52177e-06	0.312511	0.000230286		2.46244e-05	0.000776594				-1.54512
chr15	57770121	57770422	41608	-2.45373	-0.1523	2.13579e-06	0.807987	0.000137889		2.46254e-05	0.000776594				-1.30301
chr9	54614998	54615299	26729	-2.38178	-1.54026	6.16062e-05	0.0281036	0.000873442		2.47006e-05	0.000778478	Dnaja4	Mir5710	Dnaja4,Mir5710	-1.96102
chr3	75849621	75849922	8617	-2.34426	-1.42086	3.26287e-05	0.0531635	0.000605321		2.47444e-05	0.00077937	Golim4		Golim4	-1.88256
chr11	120398619	120398920	34918	-3.18423	-1.23309	1.29328e-05	0.134813	0.000364386		2.48618e-05	0.000782578				-2.20866
chr3	50906708	50907009	8184	-3.59885	-1.33835	1.45631e-05	0.119903	0.000393717		2.48968e-05	0.000783194				-2.4686
chr6	128177581	128177882	19081	-2.01566	-1.1696	4.42391e-05	0.0397279	0.000720109		2.50476e-05	0.000787444				-1.59263
chr2	153180748	153181049	6430	-2.39775	-1.28747	2.81165e-05	0.0628553	0.000556173		2.51767e-05	0.000790342				-1.84261
chr11	62624648	62624949	32164	-3.40776	-2.11795	5.25252e-05	0.0336291	0.000795608		2.51648e-05	0.000790342		Zfp287	Zfp287	-2.76286
chr13	99521291	99521592	38825	-2.21842	-1.97676	0.000255224	0.00693202	0.00198488		2.52025e-05	0.000790342	Mrps27		Mrps27	-2.09759
chr19	44368525	44368826	50211	-2.73983	-0.919772	7.64668e-06	0.231266	0.000279055		2.51919e-05	0.000790342				-1.8298
chr15	58869704	58870005	41681	-1.69946	-0.898629	1.86663e-05	0.0948787	0.000452416	0.503708	2.52266e-05	0.000790605	Mtss1		Mtss1	-1.29904
chr5	121239061	121239362	15691	-2.82691	-2.38957	5.08541e-05	0.0349468	0.000780406		2.5308e-05	0.000792172				-2.60824
chr13	71524363	71524664	38449	-2.161	-0.687376	7.47802e-06	0.237636	0.000275904		2.53061e-05	0.000792172				-1.42419
chr2	126151629	126151930	5652	-2.63097	-1.04733	9.18473e-06	0.193731	0.000305148		2.53369e-05	0.000792583				-1.83915
chr9	44395107	44395408	26485	-1.96599	-0.934874	2.37854e-05	0.0749821	0.000510268	0.471452	2.53913e-05	0.000793302	Bcl9l		Bcl9l	-1.45043
chr13	94112253	94112554	38671	-2.40221	-1.05632	2.67688e-05	0.0665909	0.000543191		2.53791e-05	0.000793302				-1.72926
chr1	171203034	171203335	2673	-2.5588	-1.70352	0.000187584	0.00957539	0.00166165		2.55595e-05	0.000797613	Nectin4		Nectin4	-2.13116
chr7	144775937	144776238	22893	-1.74658	-1.15861	4.19717e-05	0.0427979	0.000697221	0.397914	2.5561e-05	0.000797613	Tpcn2		Tpcn2	-1.4526
chr2	112203551	112203852	5298	-2.81188	-0.408001	2.93431e-06	0.613266	0.000165572		2.56034e-05	0.000798444	Slc12a6		Slc12a6	-1.60994
chr4	139314836	139315137	12745	-1.99953	-0.97704	2.22404e-05	0.0811156	0.000490407	0.484991	2.56633e-05	0.000798829	Iffo2		Iffo2	-1.48829
chr7	110298178	110298479	21802	-3.41639	-0.601638	3.7136e-06	0.485309	0.000186096		2.56396e-05	0.000798829	Gm21123		Gm21123	-2.00901
chr15	7868146	7868447	40873	-2.76144	-1.17813	2.43962e-05	0.0739196	0.000516826		2.56543e-05	0.000798829				-1.96978
chr12	16900602	16900903	35260	-2.31072	-0.59648	5.53022e-06	0.326513	0.000230286		2.56851e-05	0.000799013	Gm36495	Gm36495	Gm36495	-1.4536
chr11	83489465	83489766	33012	-3.56288	-1.16333	6.06549e-06	0.298087	0.000243218		2.57163e-05	0.00079949	E230016K23Rik		E230016K23Rik	-2.36311
chr3	97805729	97806030	9209	-3.57277	-3.01076	0.000141741	0.0128219	0.00141352		2.58399e-05	0.000802838				-3.29176
chr3	7566783	7567084	7760	-3.64128	-1.60944	2.42727e-05	0.0749493	0.000514987		2.58641e-05	0.000803093		Zc2hc1a	Zc2hc1a	-2.62536
chr1	46447798	46448099	376	-2.62112	-1.18017	1.90334e-05	0.0957333	0.000454608		2.59025e-05	0.00080379				-1.90065
chr15	67089982	67090283	42085	-2.29694	-1.05099	1.83048e-05	0.0996971	0.000447717		2.59395e-05	0.000804445				-1.67397
chr5	73910949	73911250	14620	-2.35801	-1.38207	5.24302e-05	0.0348854	0.000794456		2.59939e-05	0.000805635				-1.87004
chr2	33109804	33110105	4253	-1.80611	-0.880193	1.5194e-05	0.120626	0.000403263	0.533611	2.60434e-05	0.000805684	Ralgps1,Angptl2		Ralgps1,Angptl2	-1.34315
chr2	148239231	148239532	6265	-3.34507	-2.30125	0.000118143	0.015496	0.00127522		2.60164e-05	0.000805684				-2.82316
chr2	167552327	167552628	7260	-2.7366	-1.07269	1.25851e-05	0.145628	0.000359646		2.60429e-05	0.000805684	Gm38464		Gm38464	-1.90465
chr1	82362790	82363091	903	-2.56034	-0.659881	5.01617e-06	0.367054	0.000218682		2.61545e-05	0.000807633	Rhbdd1		Rhbdd1	-1.61011
chr2	31660815	31661116	4093	-1.78793	-1.22655	4.05389e-05	0.0454014	0.000682848	0.401395	2.61455e-05	0.000807633	Abl1		Abl1	-1.50724
chr2	103492611	103492912	5213	-2.10785	-1.13778	1.79515e-05	0.102554	0.00044424		2.61517e-05	0.000807633	Abtb2		Abtb2	-1.62281
chr4	144948887	144949188	13020	-2.20473	-0.343513	3.39939e-06	0.542877	0.000176659		2.62106e-05	0.000808868	Tnfrsf1b		Tnfrsf1b	-1.27412
chr10	121335920	121336221	30705	-2.79862	-1.74802	4.12078e-05	0.0448892	0.000689977		2.62678e-05	0.000810137				-2.27332
chr18	38338594	38338895	48113	-2.10729	-1.05635	2.86524e-05	0.0647369	0.000563237		2.63349e-05	0.00081171	Pcdh1		Pcdh1	-1.58182
chr3	34565039	34565340	8055	-2.20455	0.0309901	1.93916e-06	0.958123	0.000131022		2.63755e-05	0.000812467	Sox2ot		Sox2ot	-1.08678
chr9	33769853	33770154	26230	-2.43818	-0.890076	1.51289e-05	0.123029	0.000402043		2.64197e-05	0.000813328				-1.66413
chr19	4505228	4505529	49197	-2.55216	-1.34224	3.52278e-05	0.0528791	0.000629405		2.64397e-05	0.000813448	Syt12		Syt12	-1.9472
chr2	128222526	128222827	5742	-2.86917	-0.616127	4.30475e-06	0.433653	0.000199876		2.64918e-05	0.000813586	Morrbid		Morrbid	-1.74265
chr4	149960224	149960525	13169	-2.2798	-2.01556	0.000542101	0.00344754	0.00312293		2.65202e-05	0.000813586				-2.14768
chr7	68398959	68399260	20933	-2.0512	-1.16576	5.13124e-05	0.036411	0.000784008		2.65126e-05	0.000813586	Arrdc4	Arrdc4	Arrdc4	-1.60848
chr11	90246216	90246517	33261	-2.5745	-1.34789	3.07184e-05	0.0607043	0.000585798		2.64651e-05	0.000813586	Hlf		Hlf	-1.9612
chr17	84378070	84378371	47422	-2.26248	0.0848978	2.09363e-06	0.892837	0.000135922		2.65249e-05	0.000813586				-1.08879
chr4	150073414	150073715	13176	-2.50264	-1.02183	1.13844e-05	0.164338	0.000340837		2.65463e-05	0.000813747	H6pd		H6pd	-1.76224
chr9	63651177	63651478	27243	-2.21333	-0.558335	6.26548e-06	0.299231	0.000249281	0.706811	2.65981e-05	0.00081484	Smad3		Smad3	-1.38583
chr15	77687968	77688269	42425	-1.80712	-1.22967	4.94964e-05	0.0379402	0.000767939	0.392818	2.66387e-05	0.000815588	Myh9		Myh9	-1.51839
chr4	105032752	105033053	11412	-3.09136	-0.845636	4.38837e-06	0.428359	0.000201088		2.66637e-05	0.000815857	Plpp3		Plpp3	-1.9685
chr15	78691150	78691451	42524	-2.06109	-0.998359	4.18035e-05	0.045009	0.000696074	0.401395	2.66866e-05	0.000816062				-1.52972
chr7	30458326	30458627	20281	-2.62882	-0.986902	1.14146e-05	0.166662	0.000341037		2.69614e-05	0.000823966				-1.80786
chr5	45633700	45634001	14258	-2.89199	-1.92259	3.51349e-05	0.0542371	0.000628669		2.70039e-05	0.000824765				-2.40729
chr19	53720360	53720661	50502	-1.94834	-0.451134	4.3593e-06	0.439296	0.000200986	0.803242	2.71278e-05	0.000828047	Rbm20		Rbm20	-1.19974
chr6	119563146	119563447	18800	-3.65297	-3.56184	0.000106937	0.0179511	0.00120372		2.71886e-05	0.000828824	Erc1		Erc1	-3.6074
chr15	6903653	6903954	40854	-3.07696	-1.59444	3.15481e-05	0.0608564	0.000594177		2.7192e-05	0.000828824	Osmr		Osmr	-2.3357
chr15	83449688	83449989	42924	-1.94527	-0.913514	3.20997e-05	0.0598356	0.000600199	0.437435	2.72026e-05	0.000828824	Tspo	Mcat	Tspo,Mcat	-1.42939
chr3	107737119	107737420	9513	-1.89834	-1.29633	6.28283e-05	0.0306619	0.000884854	0.365909	2.7278e-05	0.000830272	LOC118568636		LOC118568636	-1.59734
chr6	112867161	112867462	18515	-3.09335	-1.98423	3.20268e-05	0.0601628	0.000599704		2.72831e-05	0.000830272	Srgap3		Srgap3	-2.53879
chr5	137131706	137132007	16249	-1.89499	-1.27207	8.75495e-05	0.0220317	0.00107109	0.343631	2.731e-05	0.000830589				-1.58353
chr1	136604299	136604600	1965	-3.08326	-1.28849	3.52654e-05	0.0547754	0.000629731		2.7347e-05	0.000831212	Gm41958	Gm19705	Gm41958,Gm19705	-2.18587
chr11	55018828	55019129	31828	-3.05519	-1.94612	3.97807e-05	0.0486446	0.000673312		2.73922e-05	0.000832087	Slc36a3		Slc36a3	-2.50066
chr5	22814425	22814726	13716	-4.1377	-1.16158	5.9096e-06	0.328263	0.000240352		2.74552e-05	0.000833496	6030443J06Rik		6030443J06Rik	-2.64964
chrX	141273219	141273520	51198	-2.76774	-0.386996	3.63939e-06	0.535941	0.00018391		2.75945e-05	0.000837223				-1.57737
chr15	77684973	77685274	42421	-1.81372	-1.04792	3.0284e-05	0.0644892	0.000581028	0.447563	2.76273e-05	0.000837713	Myh9		Myh9	-1.43082
chr19	34097316	34097617	49931	-2.54732	-0.541786	3.9736e-06	0.492142	0.000191768		2.76613e-05	0.000838238	Lipm		Lipm	-1.54455
chr15	37201368	37201669	41247	-2.62242	-0.73445	9.89614e-06	0.197794	0.000318651		2.76851e-05	0.000838457				-1.67844
chr14	25476510	25476811	39397	-2.11928	-1.16036	2.75192e-05	0.0712165	0.000552736		2.77171e-05	0.00083892	Zmiz1		Zmiz1	-1.63982
chr1	133699588	133699889	1733	-2.84135	-2.57105	0.000278946	0.00707219	0.0020882		2.78871e-05	0.00084356	Atp2b4		Atp2b4	-2.7062
chr13	64521530	64521831	38353	-2.80864	-1.7288	1.58683e-05	0.124528	0.000410609		2.79302e-05	0.000844358				-2.26872
chr2	148039525	148039826	6264	-2.95686	-0.983946	6.41708e-06	0.308433	0.000253397		2.79722e-05	0.000845119				-1.9704
chr1	92743549	92743850	1309	-2.03292	-1.64166	0.000186919	0.0106535	0.00165922		2.81312e-05	0.000848027				-1.83729
chr2	167708687	167708988	7319	-2.42381	-0.756659	1.1033e-05	0.180537	0.000334359		2.8138e-05	0.000848027				-1.59023
chr5	100770446	100770747	14975	-2.13471	-0.583944	6.66209e-06	0.298448	0.000258227		2.8091e-05	0.000848027				-1.35933
chr5	137108756	137109057	16246	-2.24491	-0.565016	4.94304e-06	0.403189	0.000216297		2.81526e-05	0.000848027				-1.40496
chr11	96866647	96866948	33467	-1.89054	-0.565503	6.73998e-06	0.295412	0.000259098	0.70666	2.81275e-05	0.000848027	Sp2		Sp2	-1.22802
chr13	45555863	45556164	37803	-2.28933	-1.09702	4.14369e-05	0.0482599	0.000692985	0.406295	2.82413e-05	0.000850192	Mylip		Mylip	-1.69318
chr11	112891818	112892119	34278	-2.17169	-0.150604	2.47967e-06	0.807047	0.000151935		2.82606e-05	0.000850265				-1.16115
chr2	29593212	29593513	3900	-3.30924	-3.1786	0.000120015	0.0167651	0.00128399		2.84031e-05	0.000853533	Rapgef1		Rapgef1	-3.24392
chr12	55513903	55514204	35676	-2.65711	-1.3655	0.00012111	0.0166038	0.00129064		2.83875e-05	0.000853533				-2.01131
chr2	173105685	173105986	7560	-2.01712	-0.776337	1.91494e-05	0.105434	0.000454645	0.517059	2.8494e-05	0.000855754	Pmepa1		Pmepa1	-1.39673
chr3	60510549	60510850	8482	-2.18962	0.196584	2.58525e-06	0.783575	0.000154544		2.85823e-05	0.000856141	Mbnl1		Mbnl1	-0.996518
chr7	67962309	67962610	20922	-4.22368	-3.29729	7.37539e-05	0.0274262	0.00097445		2.85436e-05	0.000856141	Fam169b		Fam169b	-3.76049
chr7	89458643	89458944	21376	-3.126	-2.79213	9.70966e-05	0.0208442	0.00113628		2.85582e-05	0.000856141	Me3		Me3	-2.95907
chr9	13353792	13354093	25843	-2.79827	-0.305011	2.99605e-06	0.675955	0.00016638		2.85752e-05	0.000856141	Maml2		Maml2	-1.55164
chr11	8655100	8655401	31142	-2.52367	-1.68432	2.98272e-05	0.06794	0.000577413		2.85918e-05	0.000856141				-2.10399
chr7	112647346	112647647	21929	-2.28089	-1.40735	5.2025e-05	0.0389846	0.000790825		2.86142e-05	0.000856303				-1.84412
chr2	151371349	151371650	6301	-2.42925	-1.98034	0.000269179	0.00756685	0.0020438		2.87278e-05	0.000858701	Gm14167		Gm14167	-2.20479
chr4	151090442	151090743	13297	-2.23085	-2.39371	0.000729983	0.00279227	0.0037992		2.87471e-05	0.000858701	Camta1,Per3		Camta1,Per3	-2.31228
chr7	117351935	117352236	22030	-2.98275	-0.547625	5.12969e-06	0.398092	0.000221732		2.87966e-05	0.000858701				-1.76519
chr12	31888520	31888821	35461	-6.71124	-0.767451	2.80275e-06	0.727463	0.000162145		2.87548e-05	0.000858701	Cog5		Cog5	-3.73935
chr15	38452640	38452941	41295	-3.06234	-0.914399	1.08202e-05	0.188725	0.000331987		2.87961e-05	0.000858701	G930009F23Rik		G930009F23Rik	-1.98837
chr17	80132770	80133071	47346	-2.45522	-0.435515	3.83622e-06	0.532177	0.000189045		2.87895e-05	0.000858701				-1.44537
chr13	75980091	75980392	38540	-2.68721	-1.6978	8.13849e-05	0.0251136	0.00102846		2.88199e-05	0.000858889				-2.19251
chr13	109788782	109789083	38967	-3.18183	-0.97223	1.18401e-05	0.173252	0.000349753		2.89176e-05	0.000861289	Pde4d		Pde4d	-2.07703
chr11	118324233	118324534	34745	-1.80535	-1.20193	5.42508e-05	0.0378592	0.00081095	0.392818	2.89512e-05	0.000861782	C1qtnf1		C1qtnf1	-1.50364
chr9	96655230	96655531	27900	-2.20113	-1.30854	4.90302e-05	0.0419201	0.000765249		2.89703e-05	0.000861842	C430002N11Rik		C430002N11Rik	-1.75483
chr2	128308271	128308572	5767	-3.1031	-1.35207	2.50884e-05	0.0821235	0.000524626		2.90357e-05	0.000863278	Morrbid		Morrbid	-2.22759
chr4	134930690	134930991	12489	-2.40518	-1.84076	0.000201792	0.0102712	0.00173777		2.91966e-05	0.000867547				-2.12297
chr6	67017988	67018289	17665	-3.56781	-2.47627	5.07264e-05	0.0409302	0.000779756		2.92438e-05	0.000868438	E230016M11Rik		E230016M11Rik	-3.02204
chr4	120045892	120046193	11800	-1.9839	-0.394551	4.37881e-06	0.476106	0.000201088		2.93554e-05	0.000871241				-1.18923
chr15	93238485	93238786	43168	-2.51991	-0.91596	9.22616e-06	0.226343	0.000305645		2.94012e-05	0.000872086				-1.71794
chr2	152177317	152177618	6337	-2.09047	-1.79061	0.000153093	0.0136494	0.00147771		2.94189e-05	0.000872098				-1.94054
chr2	164404418	164404719	6963	-2.51134	-1.55241	0.000119343	0.0175505	0.00128049		2.94831e-05	0.000873488	Wfdc2		Wfdc2	-2.03187
chr1	98011310	98011611	1379	-3.22152	-0.739785	5.72096e-06	0.367963	0.000235175		2.96211e-05	0.000877061	Pam		Pam	-1.98065
chr4	155768337	155768638	13493	-2.91527	-2.11653	0.000118279	0.0178187	0.00127522		2.96536e-05	0.000877259				-2.5159
chr7	117352493	117352794	22034	-3.13974	-0.739707	7.65025e-06	0.275582	0.000279055		2.96626e-05	0.000877259				-1.93972
chr2	167606984	167607285	7287	-2.05926	-0.336563	4.24327e-06	0.497388	0.000198491	0.840242	2.96924e-05	0.000877625				-1.19791
chr11	55314647	55314948	31840	-2.08962	-0.836312	1.27338e-05	0.166071	0.000362088		2.97469e-05	0.00087872		Sparc	Sparc	-1.46296
chr17	71060847	71061148	47157	-2.31351	-0.739434	1.47749e-05	0.143296	0.000396268	0.56627	2.9779e-05	0.000879151	Dlgap1		Dlgap1	-1.52647
chr15	83293434	83293735	42893	-2.67705	-1.19594	2.14198e-05	0.0989478	0.000480365		2.98086e-05	0.000879511	Pacsin2		Pacsin2	-1.9365
chr2	25424549	25424850	3718	-2.69786	-1.18715	1.82866e-05	0.116089	0.000447717		2.98533e-05	0.000880316	Traf2		Traf2	-1.9425
chr9	63653504	63653805	27245	-1.92589	-1.09292	3.07314e-05	0.069389	0.000585798	0.4611	2.99781e-05	0.000883477	Smad3		Smad3	-1.50941
chr4	98979592	98979893	11320	-2.55664	-0.306106	3.09272e-06	0.690506	0.000168415		3.00189e-05	0.000883951	Dock7		Dock7	-1.43137
chr13	29689123	29689424	37298	-2.627	-1.28074	1.77128e-05	0.12061	0.000441989		3.00293e-05	0.000883951	Cdkal1		Cdkal1	-1.95387
chr13	63472647	63472948	38326	-2.31674	-0.645893	9.42086e-06	0.226955	0.000309581	0.641563	3.00524e-05	0.000884116	Aopep,Fancc		Aopep,Fancc	-1.48131
chr11	59598745	59599046	31965	-2.5357	-1.49864	5.79972e-05	0.0369469	0.000843585		3.01139e-05	0.000885407	Mprip		Mprip	-2.01717
chr5	17761118	17761419	13674	-2.1899	-0.913187	1.94425e-05	0.110712	0.000457255		3.02406e-05	0.000888615				-1.55155
chr15	55219419	55219720	41525	-2.86002	-1.69594	2.12179e-05	0.101784	0.000477362		3.03334e-05	0.000890823	Col14a1		Col14a1	-2.27798
chr4	144724675	144724976	13005	-2.55171	-1.40058	4.65001e-05	0.0465163	0.000742191		3.03774e-05	0.000891595	Vps13d		Vps13d	-1.97615
chr8	127340784	127341085	25705	-1.98023	-0.965201	1.89664e-05	0.114236	0.000454034	0.524383	3.04249e-05	0.00089247				-1.47271
chr8	13531822	13532123	23116	-3.01528	-2.46143	0.000325788	0.0066578	0.00229173		3.04559e-05	0.000892795	Gas6		Gas6	-2.73836
chr13	41485326	41485627	37659	-3.08196	-1.774	4.70597e-05	0.0461273	0.000745833		3.04781e-05	0.000892795	Nedd9		Nedd9	-2.42798
chr19	10963010	10963311	49618	-2.29223	-0.61131	5.96936e-06	0.363788	0.000241843		3.04891e-05	0.000892795	Ms4a15		Ms4a15	-1.45177
chr2	165925522	165925823	7052	-3.2282	-0.914437	9.00106e-06	0.241987	0.00030287		3.05746e-05	0.000894777	Sulf2		Sulf2	-2.07132
chr3	65835273	65835574	8536	-1.91609	-0.574474	8.09483e-06	0.271844	0.000286441	0.693979	3.08664e-05	0.000902793				-1.24528
chr1	181289750	181290051	2965	-3.09913	-1.93766	1.94442e-05	0.113614	0.000457255		3.09785e-05	0.000904102				-2.51839
chr2	162243845	162244146	6825	-3.60411	-2.80672	0.000182577	0.0120843	0.00163693		3.09418e-05	0.000904102	Ptprt		Ptprt	-3.20542
chr9	31516199	31516500	26200	-2.70913	-3.8559	0.000335012	0.00658872	0.00233328		3.09546e-05	0.000904102				-3.28251
chr16	38216517	38216818	44619	-2.41661	-0.990003	8.9188e-06	0.247732	0.000301791		3.09829e-05	0.000904102	Pla1a		Pla1a	-1.70331
chr10	93161883	93162184	30240	-2.58832	-0.667147	8.79138e-06	0.252635	0.000298805		3.11332e-05	0.00090796				-1.62774
chr12	35113767	35114068	35517	-2.98048	-1.94016	5.69595e-05	0.0391941	0.000836003		3.12824e-05	0.000911785	Snx13		Snx13	-2.46032
chr11	69920060	69920361	32461	-2.1373	-1.24024	5.23017e-05	0.0427145	0.000793754		3.13027e-05	0.000911849	Dlg4		Dlg4	-1.68877
chr5	114011063	114011364	15333	-1.88996	-0.8652	2.41191e-05	0.0928765	0.00051354	0.499384	3.13815e-05	0.000913617	Coro1c		Coro1c	-1.37758
chr10	83066129	83066430	30088	-3.48251	-1.81138	1.76989e-05	0.126669	0.000441989		3.1405e-05	0.000913773				-2.64695
chr15	88752044	88752345	43111	-2.61702	-0.638677	7.04141e-06	0.3189	0.000265596		3.14519e-05	0.000914609				-1.62785
chr11	101345684	101345985	33846	-2.25813	-0.223498	2.96431e-06	0.759402	0.00016571		3.15247e-05	0.000916197	Ifi35		Ifi35	-1.24081
chr15	77739593	77739894	42437	-2.26057	-0.728292	8.86037e-06	0.254401	0.000300297		3.15635e-05	0.000916797				-1.49443
chr11	118269848	118270149	34733	-1.96179	-1.27555	4.91912e-05	0.0459112	0.000766058		3.16199e-05	0.000917378				-1.61867
chr18	60896137	60896438	48475	-2.19672	-0.00465586	2.27151e-06	0.993633	0.000144218		3.16019e-05	0.000917378	Rps14		Rps14	-1.10069
chr5	107304294	107304595	15165	-4.6193	-1.32666	1.21318e-05	0.186316	0.000353654		3.1645e-05	0.000917576	Tgfbr3		Tgfbr3	-2.97298
chr6	128083349	128083650	19065	-4.04734	-2.10725	5.87957e-05	0.0386097	0.00085079		3.17714e-05	0.000920713	Tspan9		Tspan9	-3.0773
chr12	84893853	84894154	36155	-2.16272	-0.993082	4.61326e-05	0.0493044	0.00073893	0.410235	3.18294e-05	0.000921862	Ltbp2		Ltbp2	-1.5779
chr9	67519270	67519571	27441	-2.84828	-1.29584	1.73211e-05	0.131518	0.000435823		3.18747e-05	0.000922646				-2.07206
chr3	67869387	67869688	8564	-2.55404	-0.811365	9.05904e-06	0.252029	0.000303184		3.1941e-05	0.000924033	Iqcj,Iqschfp		Iqcj,Iqschfp	-1.6827
chr2	169981429	169981730	7447	-2.03341	-0.642492	7.81115e-06	0.292892	0.000281028		3.20019e-05	0.000925263	Zfp217		Zfp217	-1.33795
chr3	137258282	137258583	9964	-2.68834	-1.41045	3.27623e-05	0.0700186	0.000606674		3.20817e-05	0.000925637	Gm4861	Gm4861	Gm4861	-2.0494
chr4	124778204	124778505	11914	-2.22695	0.455347	4.07185e-06	0.563262	0.000193673		3.20758e-05	0.000925637	Epha10		Epha10	-0.885802
chr12	55520453	55520754	35678	-3.00742	-1.30386	2.8943e-05	0.0793246	0.000567191		3.21066e-05	0.000925637				-2.15564
chr12	112554409	112554710	36781	-2.20501	-2.04386	0.00112348	0.00204266	0.00497084		3.20936e-05	0.000925637		Inf2	Inf2	-2.12443
chr13	60035084	60035385	38263	-3.39041	-0.773141	6.33772e-06	0.36214	0.000250969		3.20969e-05	0.000925637				-2.08178
chr5	139350889	139351190	16381	-2.24577	-1.98569	0.000225874	0.0102032	0.00185878		3.22204e-05	0.000928132	3110082I17Rik		3110082I17Rik	-2.11573
chr6	112901746	112902047	18519	-2.75558	-0.971056	9.7586e-06	0.23653	0.00031647		3.22665e-05	0.000928132	Srgap3		Srgap3	-1.86332
chr7	72151210	72151511	20954	-3.16205	-1.85066	4.58177e-05	0.0503786	0.000736127		3.22669e-05	0.000928132				-2.50635
chr13	56085205	56085506	38177	-1.91846	-1.37459	7.88871e-05	0.029253	0.00101055	0.363559	3.22597e-05	0.000928132				-1.64652
chr15	59103676	59103977	41718	-2.2573	-0.762158	1.03197e-05	0.224098	0.000326328		3.23237e-05	0.000929236				-1.50973
chr15	76095266	76095567	42309	-1.81026	-1.26896	6.64324e-05	0.0348642	0.000911948	0.376469	3.23691e-05	0.000930013	Plec		Plec	-1.53961
chr7	24159169	24159470	19849	-2.09606	-1.25491	6.09541e-05	0.038051	0.000867998	0.392818	3.24113e-05	0.000930693				-1.67549
chr8	129393277	129393578	25799	-2.15976	-0.48257	5.44443e-06	0.426982	0.000228493		3.24802e-05	0.000932142				-1.32117
chr16	24180523	24180824	44236	-2.2614	-0.629082	8.04967e-06	0.289092	0.000285702		3.25115e-05	0.000932509	Gm38456		Gm38456	-1.44524
chr6	82730044	82730345	17802	-2.01727	-0.976356	3.08249e-05	0.0755451	0.000585798	0.472428	3.2532e-05	0.000932546	Hk2		Hk2	-1.49681
chr11	8624936	8625237	31131	-3.07986	-1.38901	1.70778e-05	0.136437	0.000432124		3.25498e-05	0.000932546				-2.23444
chr5	29913224	29913525	13887	-2.08807	-0.496858	5.93351e-06	0.392986	0.000240622		3.25725e-05	0.000932664				-1.29246
chr2	21241724	21242025	3634	-2.59927	-1.58164	2.38003e-05	0.0980567	0.000510268		3.25982e-05	0.000932873				-2.09045
chr3	121411081	121411382	9680	-4.00998	-1.39163	6.64926e-06	0.351774	0.000257967		3.26664e-05	0.000934293				-2.7008
chr4	131540430	131540731	12235	-2.37397	-0.901928	9.84444e-06	0.238118	0.000317785		3.27326e-05	0.000935654	Ptpru		Ptpru	-1.63795
chr7	98040576	98040877	21508	-2.18414	-1.08694	5.23274e-05	0.0448793	0.000793754	0.401395	3.2788e-05	0.000936708	Gm44507		Gm44507	-1.63554
chr14	25533549	25533850	39411	-3.14971	-0.663862	5.80462e-06	0.404998	0.000237685		3.28198e-05	0.000937083	Zmiz1	Mir3075	Zmiz1,Mir3075	-1.90679
chr4	134484272	134484573	12444	-1.96241	-0.891591	2.0852e-05	0.113001	0.000472368		3.28902e-05	0.000938563	Ldlrap1		Ldlrap1	-1.427
chr15	64095441	64095742	41923	-2.51255	0.228787	3.16324e-06	0.746193	0.00016983		3.29432e-05	0.000939543	Asap1		Asap1	-1.14188
chr1	78323961	78324262	800	-2.07965	-1.11048	6.99377e-05	0.0338895	0.000944181		3.30697e-05	0.000942618	Sgpp2		Sgpp2	-1.59506
chr2	164265496	164265797	6917	-1.94832	-1.50908	0.00017665	0.0134496	0.00160635		3.31438e-05	0.000944195				-1.7287
chr11	53654271	53654572	31749	-2.10529	-1.10662	7.75993e-05	0.0306453	0.000999836	0.365909	3.3172e-05	0.000944466	Mir7671	Mir7671	Mir7671	-1.60595
chr6	94623408	94623709	18248	-1.96927	-1.18485	0.00011716	0.0203257	0.00126976	0.342211	3.32148e-05	0.00094515	Lrig1		Lrig1	-1.57706
chr6	108642522	108642823	18487	-2.3003	-0.724953	8.41979e-06	0.284033	0.000292428		3.33461e-05	0.000948349	Bhlhe40		Bhlhe40	-1.51263
chr6	129209773	129210074	19109	-3.07766	-1.50679	7.0317e-05	0.0340707	0.000946065		3.34011e-05	0.000949379	2310001H17Rik		2310001H17Rik	-2.29223
chr8	122013023	122013324	25269	-2.56725	-1.13265	2.14913e-05	0.111619	0.000481607		3.3441e-05	0.000949977				-1.84995
chr5	141449586	141449887	16489	-3.69901	-2.42298	0.00012639	0.0190079	0.00132148		3.34874e-05	0.000950758	Sdk1		Sdk1	-3.061
chr1	167830421	167830722	2539	-2.3823	-0.223174	3.27031e-06	0.73904	0.000172616		3.36746e-05	0.000955535				-1.30274
chr1	136604211	136604512	1964	-3.12446	-0.859374	1.40615e-05	0.172887	0.000385103		3.38576e-05	0.000958442	Gm41958	Gm19705	Gm41958,Gm19705	-1.99192
chr2	133279039	133279340	6010	-3.40499	-0.639107	4.94572e-06	0.490695	0.000216297		3.38032e-05	0.000958442	A430048G15Rik		A430048G15Rik	-2.02205
chr6	28479985	28480286	17041	-1.93721	-0.874775	1.4214e-05	0.171111	0.000388018		3.38721e-05	0.000958442	Snd1		Snd1	-1.40599
chr10	120264738	120265039	30624	-2.01768	-0.683249	1.30409e-05	0.186486	0.000366207	0.609707	3.38692e-05	0.000958442	Hmga2		Hmga2	-1.35046
chr11	117205890	117206191	34580	-1.98036	-1.23211	0.000174688	0.0139127	0.00159681	0.304242	3.3849e-05	0.000958442	Septin9		Septin9	-1.60624
chr11	112891930	112892231	34279	-2.23069	-0.0966618	2.81194e-06	0.868963	0.000162145		3.40182e-05	0.000961689				-1.16368
chr13	60023411	60023712	38260	-2.18524	-0.886774	1.36892e-05	0.178535	0.000378603		3.4025e-05	0.000961689				-1.53601
chr15	79275799	79276100	42655	-1.99735	-0.729368	1.77669e-05	0.137783	0.000442795	0.560974	3.40765e-05	0.000962604	Tmem184b		Tmem184b	-1.36336
chr1	91873100	91873401	1263	-3.11884	-1.28611	2.51866e-05	0.0973126	0.000525617		3.41152e-05	0.000962617	Hdac4		Hdac4	-2.20247
chr18	75717402	75717703	48871	-2.91321	-0.351522	4.01801e-06	0.609799	0.000192618		3.41049e-05	0.000962617	Ctif		Ctif	-1.63237
chr6	120904785	120905086	18865	-2.14386	-0.986779	2.42223e-05	0.101452	0.000514177		3.41982e-05	0.000963881				-1.56532
chr10	88807000	88807301	30180	-2.19044	-0.611781	8.02154e-06	0.306296	0.000284944		3.41925e-05	0.000963881	Ano4		Ano4	-1.40111
chr19	3889588	3889889	49124	-4.9113	-1.67569	1.87076e-05	0.131704	0.000452544		3.42817e-05	0.000965693				-3.29349
chr10	59661276	59661577	29224	-1.95319	-0.789293	1.38479e-05	0.178132	0.000381887		3.4319e-05	0.000966205	Micu1		Micu1	-1.37124
chr5	90760158	90760459	14761	-2.20915	-1.03298	3.94855e-05	0.0627089	0.000670203		3.44396e-05	0.000969058	Rassf6		Rassf6	-1.62107
chr2	125191132	125191433	5611	-2.95179	-1.88703	5.7971e-05	0.0427748	0.000843496		3.44861e-05	0.000969825	Fbn1		Fbn1	-2.41941
chr8	71213549	71213850	23957	-1.74171	-0.972135	2.73626e-05	0.0906977	0.000551463	0.496248	3.45123e-05	0.00097002	Mpv17l2	Mpv17l2	Mpv17l2	-1.35692
chr9	95510489	95510790	27870	-2.20354	-0.67374	1.02849e-05	0.24182	0.000326146		3.45814e-05	0.00097142	Gm16126		Gm16126	-1.43864
chr1	64160844	64161145	580	-1.97976	-0.771805	1.94651e-05	0.128028	0.000457489	0.547733	3.46458e-05	0.000972147	Klf7		Klf7	-1.37578
chr1	90343610	90343911	1148	-3.44304	-2.4682	0.000237293	0.0104962	0.00190962		3.46279e-05	0.000972147				-2.95562
chr10	40386652	40386953	29056	-2.78004	-1.10771	2.37673e-05	0.104982	0.000510268		3.46854e-05	0.000972717				-1.94387
chr10	128757444	128757745	30841	-1.87517	-1.39379	0.000246622	0.010133	0.00194982	0.272426	3.47354e-05	0.000973577	Bloc1s1		Bloc1s1	-1.63448
chr2	52759603	52759904	4576	-2.52729	-1.13947	2.22751e-05	0.11287	0.000490916		3.49311e-05	0.000975506	Fmnl2		Fmnl2	-1.83338
chr2	152568796	152569097	6379	-2.00377	-0.197808	3.45411e-06	0.727038	0.000177965		3.48934e-05	0.000975506				-1.10079
chr3	101220626	101220927	9264	-2.8543	-1.8091	5.86149e-05	0.0428189	0.000850219		3.48747e-05	0.000975506				-2.3317
chr4	140501626	140501927	12817	-1.91339	-1.42369	0.000144974	0.017347	0.00143118	0.326029	3.49398e-05	0.000975506		Padi4	Padi4	-1.66854
chr11	81800203	81800504	32949	-2.18863	-1.35396	0.000110889	0.0226068	0.00122998		3.48365e-05	0.000975506	Asic2		Asic2	-1.7713
chr17	26100847	26101148	45853	-2.13903	-1.22923	3.57424e-05	0.0702301	0.000632959		3.48795e-05	0.000975506	Rab40c	Wfikkn1	Rab40c,Wfikkn1	-1.68413
chr17	45907578	45907879	46668	-1.65705	-0.827016	3.45643e-05	0.0727362	0.000623371	0.464044	3.49296e-05	0.000975506	Slc29a1		Slc29a1	-1.24203
chr11	115848708	115849009	34409	-1.62635	-1.52929	0.000559168	0.00451044	0.00318765	0.22248	3.50329e-05	0.000977566	Sap30bp		Sap30bp	-1.57782
chr4	84442055	84442356	11060	-3.60449	-2.64332	6.05463e-05	0.0417887	0.000864872		3.51368e-05	0.000979732	Bnc2		Bnc2	-3.1239
chr5	53667117	53667418	14369	-2.5226	-1.57019	6.2082e-05	0.0407756	0.000877529		3.51533e-05	0.000979732	Rbpj		Rbpj	-2.04639
chr15	55356680	55356981	41542	-3.30262	-0.626227	4.39018e-06	0.576888	0.000201088		3.51689e-05	0.000979732	Col14a1		Col14a1	-1.96442
chr5	43849639	43849940	14229	-2.2912	-3.46362	0.0121374	0.000208906	0.0249884		3.52068e-05	0.000980246	Cc2d2a		Cc2d2a	-2.87741
chr4	118982793	118983094	11755	-2.17197	-0.478785	6.80626e-06	0.374115	0.000260931	0.758089	3.53451e-05	0.000983331	Slc2a1		Slc2a1	-1.32538
chr16	38216652	38216953	44620	-2.37639	-1.46332	1.85444e-05	0.137357	0.000451196		3.53566e-05	0.000983331	Pla1a		Pla1a	-1.91986
chr3	154460220	154460521	10198	-2.99161	-0.967549	7.66071e-06	0.333103	0.000279074		3.54158e-05	0.000984433	Erich3		Erich3	-1.97958
chr9	50381793	50382094	26641	-2.22262	-1.47759	7.06621e-05	0.0362419	0.000949091		3.55333e-05	0.000987156				-1.85011
chr3	102575078	102575379	9362	-2.77913	-0.590998	7.01693e-06	0.365551	0.000265382		3.55862e-05	0.000987537				-1.68506
chr11	116026913	116027214	34445	-2.03966	-1.30225	7.53991e-05	0.0340083	0.000985668	0.375362	3.55753e-05	0.000987537	Mrpl38		Mrpl38	-1.67096
chr5	33253545	33253846	13992	-3.08718	-1.86286	8.86717e-05	0.0289728	0.00107971		3.5638e-05	0.000987596				-2.47502
chr11	32555321	32555622	31377	-2.41531	-1.2697	5.57773e-05	0.0460191	0.000824111		3.56091e-05	0.000987596	Stk10		Stk10	-1.8425
chr11	120398760	120399061	34919	-2.93543	-1.17996	1.76755e-05	0.145386	0.000441825		3.56471e-05	0.000987596				-2.05769
chr1	138463740	138464041	1999	-3.03581	-0.408393	4.02748e-06	0.639257	0.000192651		3.57092e-05	0.000988229	Nek7		Nek7	-1.7221
chr16	22738793	22739094	44169	-2.46919	-1.15699	3.39722e-05	0.0757794	0.000618185		3.57066e-05	0.000988229	Fetub		Fetub	-1.81309
chr15	101144170	101144471	43557	-2.09546	-1.26384	4.45281e-05	0.0580418	0.000723143		3.58365e-05	0.000991208				-1.67965
chr10	27864035	27864336	28963	-4.56212	-0.20436	2.96407e-06	0.876965	0.00016571		3.60281e-05	0.000995961				-2.38324
chr1	78563753	78564054	821	-2.61234	-2.19865	0.000115575	0.0225713	0.00126135		3.61476e-05	0.000998168	Mogat1		Mogat1	-2.40549
chr7	97075835	97076136	21461	-2.76622	-2.16856	0.000102843	0.0253531	0.00117128		3.61309e-05	0.000998168				-2.46739
chr12	85713585	85713886	36205	-3.80509	-1.6253	1.56191e-05	0.167154	0.000407608		3.61748e-05	0.000998372				-2.71519
chr5	101009721	101010022	14986	-2.16157	-0.589004	8.17111e-06	0.319893	0.000287587	0.723192	3.62145e-05	0.000998921	Gpat3		Gpat3	-1.37529
chr19	12452808	12453109	49632	-2.19359	-1.47606	8.26846e-05	0.0316472	0.00103759		3.62512e-05	0.000999387	Dtx4		Dtx4	-1.83482
chr11	117206050	117206351	34582	-2.00601	-0.815166	1.84152e-05	0.142588	0.000449428	0.56627	3.63674e-05	0.00100204	Septin9		Septin9	-1.41059
chr5	31787363	31787664	13942	-2.5569	-0.265642	3.96114e-06	0.66464	0.000191655		3.64567e-05	0.00100395	Gm38424,Babam2,Mrpl33,Rbks		Gm38424,Babam2,Mrpl33,Rbks	-1.41127
chr8	13693982	13694283	23142	-2.29534	-0.641599	8.28312e-06	0.319436	0.000290558		3.66262e-05	0.00100807	Rasa3		Rasa3	-1.46847
chr7	29196327	29196628	20206	-3.18421	-0.765577	1.09029e-05	0.243231	0.000333537		3.67032e-05	0.00100964	Sipa1l3		Sipa1l3	-1.97489
chr2	167491186	167491487	7229	-2.60893	-1.79846	0.000116818	0.0227511	0.00126763		3.67778e-05	0.00101113	Ube2v1,Peds1		Ube2v1,Peds1	-2.2037
chr3	37414946	37415247	8117	-2.29503	-1.01933	2.12588e-05	0.125099	0.000477772		3.67999e-05	0.00101113	Fgf2		Fgf2	-1.65718
chr6	82775152	82775453	17813	-2.22071	-1.22202	5.03356e-05	0.0529071	0.000776087		3.68468e-05	0.00101113				-1.72137
chr6	117244883	117245184	18710	-2.64962	-1.08482	1.24034e-05	0.215209	0.000357653		3.69265e-05	0.00101113				-1.86722
chr7	80085374	80085675	21189	-2.81572	-1.83173	5.07205e-05	0.0525805	0.000779756		3.68956e-05	0.00101113				-2.32373
chr8	122573903	122574204	25314	-2.80531	-1.08216	1.36887e-05	0.194818	0.000378603		3.68943e-05	0.00101113				-1.94374
chr9	72547199	72547500	27545	-2.02391	-1.1171	3.69818e-05	0.0721442	0.000643003	0.463051	3.69098e-05	0.00101113				-1.5705
chr9	95510555	95510856	27871	-2.18585	-0.390725	5.1306e-06	0.520451	0.000221732		3.69381e-05	0.00101113	Gm16126		Gm16126	-1.28829
chr12	84894029	84894330	36156	-2.37836	-1.14613	6.47921e-05	0.0410755	0.000898044		3.68245e-05	0.00101113	Ltbp2		Ltbp2	-1.76224
chr16	24314312	24314613	44251	-2.86749	-0.726685	1.04905e-05	0.255382	0.000328336		3.70519e-05	0.0010137	Lpp		Lpp	-1.79709
chr2	38511695	38511996	4440	-2.08982	-0.483745	6.72056e-06	0.399699	0.000258825	0.774235	3.71431e-05	0.00101509	Psmb7		Psmb7	-1.28678
chr2	157252892	157253193	6685	-1.89395	-1.31914	0.000213066	0.0126028	0.00179451	0.295856	3.71308e-05	0.00101509				-1.60654
chr4	144948768	144949069	13019	-2.10207	-0.223051	3.84587e-06	0.69933	0.000189045		3.71858e-05	0.00101571	Tnfrsf1b		Tnfrsf1b	-1.16256
chr2	32562050	32562351	4192	-2.3092	-0.767272	1.21052e-05	0.222855	0.000353337		3.72907e-05	0.00101618	Eng		Eng	-1.53824
chr5	28242202	28242503	13844	-2.66323	-1.41985	0.000142624	0.018933	0.00141896		3.7324e-05	0.00101618	Gm26608		Gm26608	-2.04154
chr13	104114862	104115163	38906	-2.4054	-0.0681185	2.91516e-06	0.924159	0.000165156		3.72441e-05	0.00101618				-1.23676
chr14	25862271	25862572	39454	-2.51438	0.750679	8.31467e-06	0.324419	0.000290919		3.72872e-05	0.00101618	Anxa11		Anxa11	-0.881851
chr15	58197091	58197392	41650	-3.70344	-2.66326	4.89059e-05	0.055144	0.000764727		3.72799e-05	0.00101618				-3.18335
chr17	84836772	84837073	47481	-3.62031	-1.95329	1.30884e-05	0.206256	0.000366562		3.73145e-05	0.00101618	Plekhh2		Plekhh2	-2.7868
chr2	128386539	128386840	5775	-2.07131	-0.668028	1.24591e-05	0.217184	0.000358969	0.633515	3.73961e-05	0.00101731				-1.36967
chr6	128084869	128085170	19068	-2.80881	-2.24172	0.000163083	0.0166067	0.00153133		3.74261e-05	0.00101731	Tspan9		Tspan9	-2.52526
chr18	75508549	75508850	48829	-1.91332	-1.13393	0.000101312	0.0267265	0.00116392	0.35351	3.7419e-05	0.00101731	Smad7		Smad7	-1.52363
chr11	53687101	53687402	31765	-2.19362	-1.36924	0.000135041	0.0201663	0.00137501	0.342211	3.76186e-05	0.00102199	Gm12216		Gm12216	-1.78143
chr10	80978277	80978578	29977	-1.65419	-1.08025	0.000144184	0.0189153	0.00142753	0.33817	3.76697e-05	0.00102283	Zbtb7a		Zbtb7a	-1.36722
chr8	9861130	9861431	22977	-1.89109	-1.28348	7.03621e-05	0.0388307	0.00094627		3.77329e-05	0.00102327				-1.58729
chr9	63650891	63651192	27241	-2.58113	-0.953741	1.5592e-05	0.175216	0.000407497		3.77298e-05	0.00102327	Smad3		Smad3	-1.76744
chr19	22907762	22908063	49736	-3.00801	-1.74666	0.000102454	0.0266786	0.00117065		3.77471e-05	0.00102327	Trpm3		Trpm3	-2.37734
chr2	157963419	157963720	6737	-1.71027	-1.05656	6.05496e-05	0.0453042	0.000864872	0.401395	3.7873e-05	0.00102448	Rprd1b,Tgm2		Rprd1b,Tgm2	-1.38341
chr3	90520187	90520488	8977	-1.73313	-1.05652	5.96272e-05	0.0459785	0.000856733	0.402689	3.78528e-05	0.00102448	S100a6	S100a6	S100a6	-1.39482
chr11	112899440	112899741	34281	-1.81535	-1.18481	0.000136281	0.0201265	0.00138066	0.342211	3.78694e-05	0.00102448				-1.50008
chr19	56190995	56191296	50546	-2.60394	-1.17515	4.09599e-05	0.06693	0.000686919		3.78512e-05	0.00102448				-1.88955
chr5	32574278	32574579	13980	-2.54482	-1.88555	8.35032e-05	0.0328782	0.00104271		3.79023e-05	0.00102472				-2.21519
chr13	63472394	63472695	38323	-2.63111	-0.610803	9.01707e-06	0.304681	0.000303166		3.79266e-05	0.00102483	Aopep,Fancc		Aopep,Fancc	-1.62096
chr6	114398492	114398793	18591	-2.86641	-1.20834	2.50303e-05	0.109977	0.000524361		3.7996e-05	0.00102616	Hrh1		Hrh1	-2.03738
chr8	123275758	123276059	25417	-2.30849	-0.842147	1.2831e-05	0.215155	0.000362488		3.8097e-05	0.00102833	Piezo1		Piezo1	-1.57532
chr7	100994350	100994651	21656	-2.40482	-2.14091	0.000744576	0.00371174	0.00385039		3.81357e-05	0.00102883	Stard10		Stard10	-2.27287
chr12	3160600	3160901	35010	-2.47812	-1.26901	3.29425e-05	0.0839676	0.000608693		3.81669e-05	0.00102912				-1.87356
chr2	156166337	156166638	6596	-3.55369	-1.76415	2.69382e-05	0.103086	0.000545316		3.83057e-05	0.00102991	Cnbd2		Cnbd2	-2.65892
chr2	167643065	167643366	7301	-2.54652	-1.00157	1.86401e-05	0.149033	0.00045224		3.83189e-05	0.00102991				-1.77405
chr4	53446227	53446528	10717	-2.23921	-1.25668	4.68994e-05	0.0591925	0.000744974		3.82947e-05	0.00102991	Slc44a1		Slc44a1	-1.74795
chr15	7148447	7148748	40859	-2.46074	0.0186361	2.83077e-06	0.980471	0.000162615		3.82869e-05	0.00102991	Lifr		Lifr	-1.22105
chr15	59717023	59717324	41795	-2.67	-0.615681	6.82244e-06	0.406686	0.000261237		3.82755e-05	0.00102991				-1.64284
chr19	3383757	3384058	49097	-2.55255	-1.04121	1.85728e-05	0.14938	0.000451389		3.82733e-05	0.00102991	Cpt1a		Cpt1a	-1.79688
chr2	167601951	167602252	7282	-2.05914	-0.75613	1.71792e-05	0.16193	0.000433278	0.587361	3.8368e-05	0.00103068				-1.40763
chr7	112771755	112772056	21949	-2.16989	-1.49737	0.000138113	0.0201653	0.00139231		3.84098e-05	0.00103125				-1.83363
chr13	63805093	63805394	38332	-2.69011	-2.4113	0.000265926	0.0104825	0.00203083		3.84414e-05	0.00103155				-2.55071
chr19	60447573	60447874	50610	-5.27838	-5.14021	0.000241595	0.0115565	0.00192703		3.84981e-05	0.00103252				-5.2093
chr1	92672962	92673263	1299	-2.34129	-0.711356	1.16122e-05	0.241584	0.000344715		3.86687e-05	0.00103655				-1.52632
chr17	27379834	27380135	45949	-1.68382	-1.31723	0.000117317	0.0239296	0.00127042	0.344307	3.86944e-05	0.00103668	Ip6k3		Ip6k3	-1.50052
chr11	104515535	104515836	34045	-1.93663	-1.24832	0.000120579	0.0233036	0.00128726	0.343631	3.87275e-05	0.00103678	Itgb3		Itgb3	-1.59247
chr15	83041265	83041566	42869	-1.97654	-1.32989	7.1766e-05	0.0391668	0.000955684		3.87392e-05	0.00103678	Cyb5r3		Cyb5r3	-1.65321
chr4	129944288	129944589	12162	-1.9152	-0.437383	6.59793e-06	0.426398	0.00025647	0.795461	3.87711e-05	0.00103709	Col16a1		Col16a1	-1.17629
chr2	34848225	34848526	4325	-1.86484	-3.07264	0.00524858	0.000536816	0.0139136		3.88245e-05	0.00103796	Traf1		Traf1	-2.46874
chr19	10718489	10718790	49603	-2.41322	-0.583079	7.94129e-06	0.355001	0.000283049		3.88455e-05	0.00103797	A430093F15Rik		A430093F15Rik	-1.49815
chr13	52007509	52007810	37987	-2.23755	-0.130575	3.36338e-06	0.839604	0.000175221		3.89061e-05	0.00103904				-1.18406
chr7	39583212	39583513	20434	-5.05522	-1.71215	3.07708e-05	0.0922846	0.000585798		3.91074e-05	0.00104276				-3.38368
chr16	44863901	44864202	44679	-3.42244	-1.2455	7.41402e-06	0.382856	0.000274723		3.90925e-05	0.00104276				-2.33397
chr19	46780633	46780934	50363	-3.64809	-1.56576	1.8008e-05	0.157608	0.000444592		3.90888e-05	0.00104276	Cnnm2		Cnnm2	-2.60692
chr1	91872968	91873269	1262	-3.25923	-1.24715	2.01993e-05	0.140991	0.000465136		3.92127e-05	0.0010445	Hdac4		Hdac4	-2.25319
chr6	31039110	31039411	17121	-2.65617	-1.59802	4.17282e-05	0.0682516	0.000695451		3.9214e-05	0.0010445				-2.1271
chr2	27778981	27779282	3845	-2.40022	-1.23419	4.17915e-05	0.0682486	0.000696074		3.92676e-05	0.00104537	Col5a1		Col5a1	-1.81721
chr2	38542887	38543188	4443	-2.13837	-1.15916	5.58699e-05	0.051149	0.00082461		3.93375e-05	0.00104613				-1.64876
chr11	120521209	120521510	34936	-2.27243	-1.10137	3.32983e-05	0.0858038	0.000612476		3.93303e-05	0.00104613	Mafg		Mafg	-1.6869
chr2	27778179	27778480	3844	-2.66881	-1.86164	0.000203032	0.0141526	0.00174595		3.95384e-05	0.00105019	Col5a1		Col5a1	-2.26522
chr4	45513884	45514185	10628	-2.57855	-0.929512	2.15294e-05	0.133518	0.000482053		3.95528e-05	0.00105019	Shb		Shb	-1.75403
chr13	58779206	58779507	38243	-2.83787	-1.19223	3.28179e-05	0.0875151	0.000607225		3.9521e-05	0.00105019				-2.01505
chr4	72589836	72590137	10977	-2.76796	-2.76331	0.000245711	0.0117073	0.00194563		3.95791e-05	0.00105034				-2.76564
chr15	55869569	55869870	41558	-3.02119	-1.623	4.986e-05	0.057751	0.000771337		3.96154e-05	0.00105075				-2.32209
chr17	14360441	14360742	45570	-3.94195	-2.15683	2.06403e-05	0.139649	0.000470657		3.96529e-05	0.00105119				-3.04939
chr8	35085248	35085549	23510	-3.14681	-1.26377	1.98463e-05	0.145365	0.000462062		3.96853e-05	0.00105149	B930018H19Rik,Gm34096		B930018H19Rik,Gm34096	-2.20529
chr2	167607518	167607819	7289	-2.13647	-0.984545	3.01284e-05	0.096113	0.00058003		3.98228e-05	0.00105295				-1.56051
chr3	35285617	35285918	8073	-2.41677	-1.32707	3.77239e-05	0.0766742	0.000652135		3.9781e-05	0.00105295				-1.87192
chr6	87722311	87722612	18052	-2.35695	-0.622828	8.57285e-06	0.337787	0.000295307		3.98237e-05	0.00105295	Efcc1		Efcc1	-1.48989
chr11	77674029	77674330	32753	-1.9219	-1.38362	0.00015416	0.0187782	0.001484	0.33817	3.98117e-05	0.00105295	Myo18a		Myo18a	-1.65276
chr9	102594570	102594871	28029	-1.89367	-1.59566	0.000423118	0.00685713	0.00269819		3.98949e-05	0.00105372	Amotl2		Amotl2	-1.74466
chr15	64095303	64095604	41922	-2.69361	-0.135625	3.42616e-06	0.846493	0.000177612		3.98802e-05	0.00105372	Asap1		Asap1	-1.41462
chr4	105792278	105792579	11437	-2.45574	-0.616215	6.06454e-06	0.479875	0.000243218		4.00076e-05	0.00105615				-1.53598
chr18	69301438	69301739	48723	-2.37745	-1.22629	2.67356e-05	0.108931	0.000543151		4.00348e-05	0.00105631				-1.80187
chr13	56730599	56730900	38204	-2.42095	0.270774	4.32632e-06	0.674121	0.000200344		4.00872e-05	0.00105714				-1.07509
chr4	155768196	155768497	13492	-2.79104	-1.60616	5.96722e-05	0.0489702	0.000856733		4.01598e-05	0.0010585				-2.1986
chr4	151424031	151424332	13311	-2.28405	-0.518078	9.15579e-06	0.31984	0.000304908	0.723192	4.02392e-05	0.00106004	Camta1		Camta1	-1.40106
chr5	140596730	140597031	16453	-1.96088	-1.64001	0.000167248	0.0175333	0.00155487		4.02904e-05	0.00106074	Lfng		Lfng	-1.80044
chr9	79886989	79887290	27675	-2.48388	-0.783956	1.29729e-05	0.226147	0.000364785		4.03081e-05	0.00106074	Filip1		Filip1	-1.63392
chr8	127412324	127412625	25734	-1.88298	-0.186318	3.88327e-06	0.756648	0.000189451	0.93492	4.0365e-05	0.00106169				-1.03465
chr9	102910344	102910645	28069	-2.44177	-1.07265	4.8773e-05	0.0603111	0.0007635		4.04069e-05	0.00106224	Slco2a1		Slco2a1	-1.75721
chr15	59109587	59109888	41719	-2.07908	-0.714088	1.15617e-05	0.254746	0.000344164		4.04545e-05	0.00106293				-1.39658
chr11	78777878	78778179	32825	-2.0535	-1.30827	0.000111792	0.026387	0.00123468	0.35351	4.05127e-05	0.00106391				-1.68089
chr1	72265621	72265922	680	-2.57831	-0.395682	5.14176e-06	0.575412	0.000221869		4.06243e-05	0.00106408				-1.487
chr1	92679555	92679856	1300	-2.1177	-0.77921	2.02834e-05	0.145563	0.000466159		4.05463e-05	0.00106408				-1.44845
chr6	29317307	29317608	17069	-2.51681	-1.42025	4.95487e-05	0.0597126	0.000767939		4.06249e-05	0.00106408		Garin1b	Garin1b	-1.96853
chr10	59783421	59783722	29251	-2.29019	-0.175369	3.83889e-06	0.770565	0.000189045		4.06177e-05	0.00106408				-1.23278
chr10	85936127	85936428	30136	-2.63834	-0.944985	1.75018e-05	0.168979	0.000439048		4.06092e-05	0.00106408	Syn3,4930486F22Rik		Syn3,4930486F22Rik	-1.79166
chr15	61404691	61404992	41821	-3.48906	-1.68533	2.01424e-05	0.147228	0.000464588		4.07122e-05	0.00106581				-2.5872
chr8	35210500	35210801	23522	-2.64051	-0.588183	7.87486e-06	0.378255	0.000282355		4.08798e-05	0.00106965				-1.61435
chr1	183510858	183511159	3061	-2.54446	-0.908535	7.83332e-06	0.382424	0.000281365		4.10953e-05	0.0010744	Gm34068		Gm34068	-1.7265
chr3	59015639	59015940	8457	-3.85326	-3.88527	5.90377e-05	0.0507529	0.000851949		4.11041e-05	0.0010744	Med12l		Med12l	-3.86926
chr1	91005236	91005537	1201	-2.06959	-1.722	0.000130929	0.0229743	0.00135072		4.12524e-05	0.00107772	Lrrfip1		Lrrfip1	-1.89579
chr18	81906421	81906722	49018	-2.97533	-1.37381	2.38078e-05	0.126447	0.000510268		4.12834e-05	0.00107797				-2.17457
chr1	39971365	39971666	288	-2.51146	-0.853548	1.95332e-05	0.154292	0.000457811		4.13264e-05	0.00107853	Map4k4		Map4k4	-1.68251
chr13	63472462	63472763	38324	-2.67088	-0.874816	2.72509e-05	0.110718	0.000550017		4.1369e-05	0.00107908	Aopep,Fancc		Aopep,Fancc	-1.77285
chr1	184586031	184586332	3101	-2.26345	-1.06699	5.32773e-05	0.0568618	0.000801622		4.15249e-05	0.00108147				-1.66522
chr8	9861060	9861361	22976	-1.99448	-0.708049	1.43206e-05	0.211321	0.000388452		4.14842e-05	0.00108147				-1.35126
chr15	67224420	67224721	42094	-2.67248	-0.728936	8.32847e-06	0.363547	0.000290937		4.15039e-05	0.00108147	1700012I11Rik		1700012I11Rik	-1.70071
chr10	75394387	75394688	29590	-2.10106	-0.461474	7.30263e-06	0.415082	0.000272999	0.78544	4.15471e-05	0.00108149	Lrrc75b		Lrrc75b	-1.28127
chr7	143339625	143339926	22795	-2.15282	-0.0923206	3.50315e-06	0.867297	0.000179394		4.16372e-05	0.00108328		Mrgpre	Mrgpre	-1.12257
chr10	60650202	60650503	29309	-1.86193	-1.05627	7.12948e-05	0.0426661	0.000953937	0.397914	4.16829e-05	0.00108391	Unc5b		Unc5b	-1.4591
chr10	87438084	87438385	30154	-2.09908	-0.829734	2.00102e-05	0.152202	0.000463943	0.580801	4.17302e-05	0.00108458				-1.4644
chr11	67909253	67909554	32260	-1.84178	-1.96575	0.000449244	0.00679971	0.00279865		4.18462e-05	0.00108703	Stx8		Stx8	-1.90377
chr8	127579114	127579415	25761	-1.89479	-1.23312	0.000269332	0.0113591	0.00204444	0.286012	4.19052e-05	0.00108771	Gm31718		Gm31718	-1.56395
chr12	104965306	104965607	36489	-2.48767	-1.83025	0.000146235	0.0209265	0.00143688		4.19155e-05	0.00108771	Syne3		Syne3	-2.15896
chr5	103977309	103977610	15035	-3.32944	-0.684005	6.50761e-06	0.470647	0.000254897		4.19485e-05	0.00108801	Aff1		Aff1	-2.00672
chr8	122422440	122422741	25305	-2.05112	-1.2017	7.35996e-05	0.0417359	0.000972716		4.20622e-05	0.00108927				-1.62641
chr11	61506638	61506939	32084	-2.02276	-1.21111	6.98856e-05	0.0439518	0.000944084		4.20604e-05	0.00108927				-1.61693
chr15	99748298	99748599	43506	-2.21851	-0.69662	9.74178e-06	0.315294	0.000316263		4.20595e-05	0.00108927	Lima1		Lima1	-1.45756
chr1	91386015	91386316	1229	-2.19167	-1.12548	5.88916e-05	0.052243	0.000851592	0.419512	4.21248e-05	0.00109033	Per2		Per2	-1.65857
chr4	118983000	118983301	11757	-1.89973	-1.19446	0.000111302	0.0277696	0.0012329	0.358918	4.23042e-05	0.00109442	Slc2a1		Slc2a1	-1.54709
chr10	88806923	88807224	30179	-2.22748	-0.222326	4.27956e-06	0.722674	0.000199495		4.23285e-05	0.00109448	Ano4		Ano4	-1.2249
chr5	112429233	112429534	15277	-2.52087	-1.29601	7.20459e-05	0.0430862	0.000958804		4.24738e-05	0.00109711	Tpst2		Tpst2	-1.90844
chr12	21277321	21277622	35338	-2.04929	-0.569003	1.11224e-05	0.279019	0.000335861	0.702494	4.24633e-05	0.00109711	Asap2		Asap2	-1.30915
chr7	110386338	110386639	21827	-2.82834	-0.0226383	3.195e-06	0.972922	0.00017041		4.25284e-05	0.00109796	Ampd3		Ampd3	-1.42549
chr1	167488647	167488948	2537	-1.77312	-1.37576	0.000150032	0.0207372	0.00145955	0.343349	4.25635e-05	0.0010983				-1.57444
chr1	135708429	135708730	1888	-2.44487	-0.873315	3.35766e-05	0.092766	0.000613976	0.499384	4.2608e-05	0.00109833	Tnni1		Tnni1	-1.65909
chr14	54459795	54460096	39852	-1.89651	-0.538657	1.06264e-05	0.292999	0.000329447	0.705278	4.25923e-05	0.00109833				-1.21758
chr4	133217077	133217378	12333	-2.52056	-1.05267	1.74995e-05	0.178608	0.000439048		4.27446e-05	0.00110129				-1.78662
chr1	177536239	177536540	2803	-1.98494	-0.49108	8.51017e-06	0.367844	0.000294595	0.75519	4.28064e-05	0.00110231				-1.23801
chr6	129207340	129207641	19105	-2.37942	-1.52178	0.000143874	0.0218605	0.00142633		4.29931e-05	0.00110656	2310001H17Rik		2310001H17Rik	-1.9506
chr1	16298202	16298503	49	-2.09244	-1.06641	4.53211e-05	0.0695428	0.000730657		4.30768e-05	0.00110814				-1.57942
chr9	90083348	90083649	27815	-3.44598	-1.9172	4.98859e-05	0.063234	0.000771454		4.31114e-05	0.00110847	Adamts7		Adamts7	-2.68159
chr2	157978011	157978312	6741	-2.11844	-1.36501	0.000141229	0.0223578	0.00141008		4.31505e-05	0.00110891	Tgm2		Tgm2	-1.74172
chr8	107014027	107014328	24784	-2.62108	-0.764458	9.16838e-06	0.345285	0.000305086		4.32535e-05	0.00111032	Smpd3		Smpd3	-1.69277
chr15	59545925	59546226	41766	-2.46978	-0.810029	1.43132e-05	0.221275	0.000388452		4.32717e-05	0.00111032				-1.6399
chr18	57300961	57301262	48389	-2.02048	-1.1665	6.68068e-05	0.0473857	0.000915276	0.406277	4.32532e-05	0.00111032	Megf10		Megf10	-1.59349
chr1	191425235	191425536	3261	-2.91223	-1.54901	6.65433e-05	0.0476263	0.000912996		4.32978e-05	0.00111043				-2.23062
chr2	32309231	32309532	4144	-4.21491	-0.698583	5.01567e-06	0.632484	0.000218682		4.33374e-05	0.00111054	Slc25a25		Slc25a25	-2.45675
chr15	32408007	32408308	41158	-2.92222	-0.660064	6.69034e-06	0.474273	0.000258825		4.33464e-05	0.00111054	Sema5a		Sema5a	-1.79114
chr13	53134938	53135239	38057	-2.01035	-1.35065	0.000132737	0.0239348	0.00136179		4.33969e-05	0.00111127	Nfil3	Nfil3	Nfil3	-1.6805
chr8	111542019	111542320	24913	-2.35113	-0.674684	1.14514e-05	0.277603	0.000341628		4.34213e-05	0.00111133	Sf3b3		Sf3b3	-1.51291
chr2	152581422	152581723	6383	-2.15097	-0.155157	4.12758e-06	0.773767	0.00019511		4.36089e-05	0.00111309				-1.15306
chr2	166007156	166007457	7066	-2.08955	-0.217517	4.24388e-06	0.752817	0.000198491		4.36226e-05	0.00111309				-1.15353
chr4	105148576	105148877	11420	-2.56312	-0.888504	1.52664e-05	0.209178	0.000404055		4.36041e-05	0.00111309				-1.72581
chr4	151557899	151558200	13321	-2.4868	-1.22721	0.000119437	0.0267127	0.00128049		4.3567e-05	0.00111309	Camta1,Gm38442		Camta1,Gm38442	-1.85701
chr5	38662438	38662739	14193	-2.29478	-1.00583	7.3933e-05	0.0431567	0.000975591	0.397914	4.357e-05	0.00111309		Slc2a9	Slc2a9	-1.6503
chr13	56730505	56730806	38203	-2.39447	0.232902	4.40185e-06	0.724907	0.000201287		4.35728e-05	0.00111309				-1.08078
chr1	72183747	72184048	675	-2.17683	-0.35349	5.82062e-06	0.551193	0.000238108		4.37924e-05	0.00111686				-1.26516
chr14	76940573	76940874	40437	-2.20476	-1.16606	3.55344e-05	0.090432	0.000631933		4.38577e-05	0.00111796				-1.68541
chr2	167595813	167596114	7281	-2.24886	-1.01591	0.000100548	0.0320091	0.00115901	0.367312	4.39209e-05	0.00111852				-1.63239
chr3	75855999	75856300	8620	-2.49307	-0.254532	4.43919e-06	0.725062	0.000201796		4.39239e-05	0.00111852	Golim4		Golim4	-1.3738
chr7	37908974	37909275	20420	-2.34703	-1.44366	7.3444e-05	0.0439095	0.000971575		4.40024e-05	0.00111995				-1.89534
chr11	51806666	51806967	31665	-1.85077	-1.10341	7.14338e-05	0.0452003	0.000954796	0.401395	4.40522e-05	0.00112065				-1.47709
chr2	156919197	156919498	6669	-2.10318	-1.21942	0.000140917	0.0229547	0.00140886	0.343631	4.41263e-05	0.00112197	Mtcl2		Mtcl2	-1.6613
chr2	35377282	35377583	4373	-2.20144	-0.992728	1.8424e-05	0.175761	0.000449428		4.41709e-05	0.00112254				-1.59708
chr10	59783242	59783543	29250	-2.38315	-0.264805	4.84372e-06	0.671029	0.000214397		4.43232e-05	0.00112584				-1.32398
chr8	123275674	123275975	25416	-2.25108	-0.845988	1.60795e-05	0.202539	0.000412963		4.44048e-05	0.00112735	Piezo1		Piezo1	-1.54854
chr5	24816834	24817135	13800	-1.84824	-0.824431	2.91589e-05	0.111992	0.00056983	0.524383	4.45165e-05	0.00112929	Smarcd3		Smarcd3	-1.33633
chr8	127566396	127566697	25756	-1.82205	-0.74298	2.3794e-05	0.137276	0.000510268	0.559992	4.45263e-05	0.00112929	Gm31718,A630001O12Rik		Gm31718,A630001O12Rik	-1.28252
chr1	75063993	75064294	748	-2.36503	-1.2098	3.23404e-05	0.101094	0.000602361		4.4565e-05	0.00112971	Nhej1		Nhej1	-1.78741
chr4	88910015	88910316	11146	-2.98	-0.836252	1.19574e-05	0.273847	0.000351158		4.46293e-05	0.00113076				-1.90813
chr1	78680071	78680372	834	-2.38212	-0.739997	1.49149e-05	0.219913	0.000399129		4.46985e-05	0.00113195	Acsl3		Acsl3	-1.56106
chr11	81925732	81926033	32964	-3.54068	-1.86352	9.71606e-05	0.0338782	0.00113659		4.48456e-05	0.00113453		Ccl2	Ccl2	-2.7021
chr13	98951730	98952031	38804	-1.84234	-0.710067	1.93628e-05	0.169991	0.000456648	0.593867	4.48439e-05	0.00113453	Fcho2	Fcho2	Fcho2	-1.2762
chr11	74333309	74333610	32596	-2.46942	-1.28458	0.00017128	0.0192469	0.00157765		4.49086e-05	0.00113556	Rap1gap2		Rap1gap2	-1.877
chr11	68378953	68379254	32284	-4.62049	-1.09316	7.83389e-06	0.421744	0.000281365		4.50004e-05	0.00113731	Pik3r5		Pik3r5	-2.85683
chr11	96713557	96713858	33433	-2.08903	-1.38474	0.000157954	0.0209527	0.00150428		4.50719e-05	0.00113855	Nfe2l1		Nfe2l1	-1.73689
chr11	102357762	102358063	33920	-2.15103	-1.03075	3.65801e-05	0.0907584	0.000640815		4.52029e-05	0.00114128	Itga2b		Itga2b	-1.59089
chr2	155715763	155716064	6569	-2.67737	-0.979756	1.42918e-05	0.232717	0.000388452		4.52788e-05	0.00114209	Uqcc1		Uqcc1	-1.82856
[truncated: 13,789 more rows]
