# Supplementary material for: NCOR2 represses MHC class I molecule expression to drive metastatic progression of breast cancer
Source: Nat Commun. 2026 May 5;17:6067. doi: 10.1038/s41467-026-72168-3 (PMC13351013; doi:10.1038/s41467-026-72168-3)
Supplement: Supplementary file 4 — Supplementary Dataset 2 [file 41467_2026_72168_MOESM4_ESM.xlsx]

## Sheet: List1
Supplementary Dataset 2. A list of antibodies used in the study
Primary antibodies for immunohistochemistry and immunofluorescence
Marker	Supplier		Catalog		Dilution	Clone		Validation
CD8a	Invitrogen		#MA5-14548		1:100	SP16		https://www.thermofisher.com/antibody/product/CD8-Antibody-clone-SP16-Monoclonal/MA5-14548
CD45	BD Pharmingen		#AB_394606		1:200	30-F11		https://www.bdbiosciences.com/en-at/products/reagents/functional-cell-based-reagents/purified-rat-anti-mouse-cd45.553076?tab=product_details
cleaved caspase-3	Cell Signaling		#9661		1:200	polyclonal (Asp175)		https://www.cellsignal.com/products/primary-antibodies/cleaved-caspase-3-asp175-antibody/9661?srsltid=AfmBOopnHuh1ILCNGb7EptB0hrfdaJuq7oPeogzaOuP74wIfUsEYO9IH
Ki-67	Sigma Aldrich		#SAB5700770		1:200	polyclonal		https://www.sigmaaldrich.com/CZ/cs/product/sigma/sab5700770?srsltid=AfmBOorlgH2mS3ErFpJQ_o1ThbbjZPYLMtzlC3L5buasQIWRIdWSZK7N
NCOR2	Sigma Aldrich		#SAB4503680		1:200	polyclonal		https://www.sigmaaldrich.com/CZ/cs/product/sigma/sab4503680
Flow cytometry panel for neutrophils
Marker	Fluorophore	Supplier		Catalog		Dilution	Clone		Validation
CD45	Pacific Blue	Biolegend		#103125		1:400	30-F11		https://www.biolegend.com/en-ie/products/pacific-blue-anti-mouse-cd45-antibody-3102
CD11b	PECy7	eBioscience	eBioscience	#25-0112-82	#25-0112-82	1:200	M1/70	M1/70	https://www.thermofisher.com/antibody/product/CD11b-Antibody-clone-M1-70-Monoclonal/25-0112-82
CD45R	APCeFluor780	eBioscience	eBioscience	#47-0452-82	#47-0452-82	1:200	RA3-6B2	RA3-6B2	https://www.thermofisher.com/antibody/product/CD45R-B220-Antibody-clone-RA3-6B2-Monoclonal/47-0452-82
Ly6C	BV711	Biolegend		#128037		1:400	HK1.4		https://www.biolegend.com/en-ie/products/brilliant-violet-711-anti-mouse-ly-6c-antibody-8935
Ly6G	APC	eBioscience		#17-5931-81		1:400	RB6-8C5		https://www.thermofisher.com/order/genome-database/dataSheetPdf?producttype=antibody&productsubtype=antibody_primary&productId=17-5931-81&version=156
Flow cytometry panel for macrophages, monocytes, CD4 T cells, and CD8 T cells
Marker	Fluorophore	Supplier		Catalog		Dilution	Clone		Validation
CD25	FITC	Biolegend		#102008		1:200	PC61		https://www.biolegend.com/en-ie/products/pe-anti-mouse-cd25-antibody-424
Ly6G	PECy7	Invitrogen		#25-9668-82		1:400	1A8-Ly6g		https://www.biocompare.com/9776-Antibodies/14501118-Ly-6G-Monoclonal-Antibody-1A8-Ly6g-PE-Cyanine7-eBioscience-8482/
CD39	PEDazzle	Biolegend		#143812		1:400	Duha59		https://www.biolegend.com/fr-ch/products/pe-dazzle-594-anti-mouse-cd39-antibody-16385?displayInline=true&filename=PE/Dazzle™%20594%20anti-mouse%20CD39%20Antibody.pdf&leftRightMargin=15&pdf=true&topBottomMargin=15&v=20241102123737
CD11b	APC	eBioscience	eBioscience	#17-0112-82	#17-0112-82	1:100	M1/70	M1/70	https://www.thermofisher.com/antibody/product/CD11b-Antibody-clone-M1-70-Monoclonal/17-0112-82
CD90.2	AF700	Biolegend		#105328		1:400	30-H12		https://www.biolegend.com/en-ie/products/apc-cyanine7-anti-mouse-cd90-2-thy1-2-antibody-6671
CD8	PerCp-Cy5.5	Biolegend	Biolegend	#100734	#100734	1:400	53-6.7	53-6.7	https://www.biolegend.com/nl-nl/products/percp-cyanine5-5-anti-mouse-cd8a-antibody-4255?displayInline=true&filename=PerCPCyanine5.5%20anti-mouse%20CD8a%20Antibody.pdf&leftRightMargin=15&pdf=true&topBottomMargin=15&v=20250227010954
CD45	BV421	eBioscience	eBioscience	#48-0451-82	#48-0451-82	1:400	30-F11	30-F11	https://www.thermofisher.com/antibody/product/CD45-Antibody-clone-30-F11-Monoclonal/48-0451-82
F4/80	BV510	BD Biosciences	BD Biosciences	#569615	#569615	1:400	T45-2342	T45-2342	https://www.fishersci.com/shop/products/f4-80-rat-anti-mouse-bv510-clone-t45-2342-bd-horizon/BDB569615#?keyword=#569615
PD1	BV605	BD Biosciences	BD Biosciences	#563059	#563059	1:400	J43	J43	https://www.fishersci.com/shop/products/anti-cd279-bv605-clone-j43-bd/BDB563059?searchHijack=true&searchTerm=%23563059&searchType=RAPID&matchedCatNo=%23563059
CD69	BV650	BD Biosciences	BD Biosciences	#569688	#569688	1:400	H1.2F3	H1.2F3	https://www.fishersci.com/shop/products/bv650-hamster-anti-mouse-cd69-bd-horizon/BDB569688
LyC	BV711	BD Biosciences		#755195		1:400	HK1.4		https://www.fishersci.com/shop/products/ly-6c-rat-anti-mouse-bv711-clone-hk1-4-rmab-also-known-as-hk1-4-bd-optibuild/BDB755195?searchHijack=true&searchTerm=%23755195&searchType=RAPID&matchedCatNo=%23755195
CD45R	BV785	Biolegend		#103246		1:400	RA3-6B2		https://www.biolegend.com/en-ie/products/brilliant-violet-785-anti-mouse-human-cd45r-b220-antibody-7960
CD4	BUV395	BD Biosciences	BD Biosciences	#565974	#565974	1:400	GK1.5	GK1.5	https://www.fishersci.com/shop/products/cd4-rat-anti-mouse-buv395-clone-gk1-5-bd-horizon/BDB565974
CD44	BUV737	Biolegend		#103037		1:400	IM7		https://www.biolegend.com/en-ie/products/brilliant-violet-570-anti-mouse-human-cd44-antibody-7386
Flow cytometry panel for activated NK cells
Marker	Fluorophore	Supplier		Catalog		Dilution	Clone		Validation
CD45	Pacific Blue	Biolegend		#103127		1:400	30-F11		https://www.biolegend.com/en-ie/products/alexa-flβor-700-anti-mouse-cd45-antibody-3407
NKp46	PE	eBioscience		#12-3351-80		1:200	29A1.4		https://www.thermofisher.com/antibody/product/CD335-NKp46-Antibody-clone-29A1-4-Monoclonal/12-3351-80
CD44	BV650	Biolegend		#103049		1:400	IM7		https://www.biolegend.com/en-us/products/brilliant-violet-650-anti-mouse-human-cd44-antibody-8923
Flow cytometry for MHC class I and b2-microglobulin cell surface expression
Marker	Supplier	Catalog		Dilution		Clone	Validation
TruStain FcX™ (anti-mouse CD16/32) Fc Block	Biolegend	#101320	#101320	N/A (1.0 µg per 10 6 cells in 100 µl volume) cells)	N/A (1.0 µg per 10^6 cells in 100 µl volume)	93	https://www.biolegend.com/fr-ch/products/trustain-fcx-anti-mouse-cd16-32-antibody-5683?displayInline=true&filename=TruStain%20FcX™%20(anti-mouse%20CD1632)%20Antibody.pdf&leftRightMargin=15&pdf=true&topBottomMargin=15&v=20250227010954	https://www.biolegend.com/fr-ch/products/trustain-fcx-anti-mouse-cd16-32-antibody-5683?displayInline=true&filename=TruStain%20FcX™%20(anti-mouse%20CD1632)%
PE anti-mouse H-2Kd/H-2Dd (MHC Class I)	Biolegend	#114708		1:400		34-1-2S	https://d1spbj2x7qk4bg.cloudfront.net/fr-ch/products/pe-anti-mouse-h-2kd-h-2dd-antibody-1887?pdf=true&displayInline=true&leftRightMargin=15&topBottomMargin=15&filename=PE%20anti-mouse%20H-2K%3CSUP%3Ed%3C/SUP%3E/H-2D%3CSUP%3Ed%3C/SUP%3E%20Antibody.pdf&v=20230425063019
PE/Cyanine7 anti-mouse β2-microglobulin	Biolegend	#154508		1:400		A16041A	https://d1spbj2x7qk4bg.cloudfront.net/fr-ch/products/pe-cyanine7-anti-mouse-beta2-microglobulin-antibody-15411?pdf=true&displayInline=true&leftRightMargin=15&topBottomMargin=15&filename=PE/Cyanine7%20anti-mouse%20%CE%B22-microglobulin%20Antibody.pdf&v=20230726063409
Immunoblots and CUT&Tag
Marker	Supplier	Catalog		Dilution		Clone	Validation
NCOR2	Sigma Aldrich	#06-891	#06-891	1:1000	1:1000	polyclonal	https://www.sigmaaldrich.com/CZ/cs/product/mm/06891	https://www.sigmaaldrich.com/CZ/cs/product/mm/06891
NCOR2	Sigma Aldrich	#06-891	#06-891	1:200	1:200	polyclonal	https://www.sigmaaldrich.com/CZ/cs/product/mm/06891	https://www.sigmaaldrich.com/CZ/cs/product/mm/06891
In vivo treatments
Antibody	Supplier	Catalog		Dilution		Clone	Validation
Rat IgG1 Isotype Control	Leinco Technologies	#R1379	#R1379	N/A (500 μg i.p. per mouse)	N/A (500 μg i.p. per mouse)	GL113	https://www.leinco.com/p/rat-igg1-gl113-isotype-control-purified-functional-grade-platinum/	https://www.leinco.com/p/rat-igg1-gl113-isotype-control-purified-functional-grade-platinum/
anti-mouse IFNγ	Leinco Technologies	#I-1209	#I-1209	N/A (500 μg i.p. per mouse)	N/A (500 μg i.p. per mouse)	XMG1.2	https://www.leinco.com/p/anti-mouse-ifnγ-clone-xmg1-2-purified-in-vivo-platinum-functional-grade/	https://www.leinco.com/p/anti-mouse-ifnγ-clone-xmg1-2-purified-in-vivo-platinum-functional-grade/
Secondary antibodies
Antibody	Supplier	Catalog		Dilution		Clone	Validation
Goat anti-Rabbit IgG (H+L), Alexa Fluor 488	Thermo Fisher Scientific	#A-11008	#A-11008	1:500	1:500	Polyclonal	https://www.thermofisher.com/antibody/product/Goat-anti-Rabbit-IgG-H-L-Cross-Adsorbed-Secondary-Antibody-Polyclonal/A-11008	https://www.thermofisher.com/antibody/product/Goat-anti-Rabbit-IgG-H-L-Cross-Adsorbed-Secondary-Antibody-Polyclonal/A-11008
Guinea pig anti-Rabbit IgG (H+L)	Novus Biologicals	#NBP1-72763		1:200		Polyclonal	https://www.novusbio.com/products/igg-h-l-antibody_nbp1-72763?srsltid=AfmBOor5AAdT1PBhIFu0YIa6h9J0dNcM3PoEurvfUuTWM_4zOqwAM7dC
