# Supplementary material for: NCOR2 represses MHC class I molecule expression to drive metastatic progression of breast cancer
Source: Nat Commun. 2026 May 5;17:6067. doi: 10.1038/s41467-026-72168-3 (PMC13351013; doi:10.1038/s41467-026-72168-3)
Supplement: Supplementary file 7 — Source Data [file 41467_2026_72168_MOESM7_ESM.xlsx]

## Sheet: Figure 1B
Figure 1B
Untreated	Treated
11.8545	68.2432
10.6054	8.29917
4.07441	45.9262
1.34473	31.0381
4.0861	20.7921
3.75387
0.931256
5.38126
0.640535

## Sheet: Figure 1D
Figure 1D
Untreated	Treated
50.2785	66.8961
64.0666	99.8039
35.4674	89.0553
97.38	95.62
42.56	100
	91.3
	98.16

## Sheet: Figure 1G
Figure 1G
Primary tumor	Metastasis
70.9	94.1
76.8	83.3
13.6	10
92.4	65.2
80.4	86
89.6	84.2
1	87.1
92.5	93
55.6	76
81.7	82.8
94.1	99.3
4.5	81
68.7	92.8
66.2	77.6
34.3	91.7
79.3	91.4
59.3	66
87.5	82.6
33.6	55.2
67.6	86.7
85.2	89.7

## Sheet: Figure 2B
Figure 2B
Days	CTL									KD
0	0	0	0	0	0	0	0	0	0	0	0	0	0	0	0	0	0	0
13	0	36.9671	14.1372	14.1372	0	37.9908	14.1372	14.1372	14.1372	29.5048	14.1372	14.1372	27.3444	14.1372	0	14.1372	0	0
17	14.1372	142.672	80.5819	73.1598	30.1059	184.744	125.058	169.646	136.382	201.921	155.002	180.151	241.51	85.3058	86.7441	187.025	0	0
21	36.9671	155.002	169.646	317.422	120.795	195.086	169.068	208.032	158.525	519.803	369.671	382.35	340.783	220.644	265.075	310.339	14.1372	14.1372
25	66.3504	258.667	265.075	380.535	174.321	336.535	275.254	331.3	261.75	650.303	383.754	472.807	423.037	259.181	320.242	401.42	44.5321	49.2895
29	115.68	423.696	341.805	453.96	221.715	485.661	374.451	538.705	469.203	754.296	472.526	582.941	804.614	316.861	343.533	496.355	57.6126	83.0951
33	282.743	380.459	365.941	478.46	418.234	411.094	528.315	433.592	332.041	764.538	770.201	941.305	1016.25	809.758	660.157	617.847	180.621	289.887

## Sheet: Figure 2D
Figure 2D
CTL	KD
1.13805	1.1351
0.321585	0.516894
1.04617	1.22288
0.813583	1.42583
0.3875	0.179856
1.12539	0.59952
0.325262	1.04693
0.168508	0.446574
0.353205	0.735072

## Sheet: Figure 2H
Figure 2H
CTL	KD
32	12
15	9
18	26
17	5
23	2

## Sheet: Figure 2F
Figure 2F
CTL	KD
10.1672	1.58216
13.4751	11.5203
1.08571	9.28444
2.55988	20.3303
6.16152	25.0122
6.59518	8.31557
0.812562	3.74179
2.78317	6.62693
8.23562	0.334407

## Sheet: Figure 3B
Figure 3B
Days	+/+	-/-
48	1
49	1
56	1
62	1
73	1
80	1
81	1
88	1
92	1
92	1
92	1
102	1
107	1
49
51
51
56
56
62
63
67
70
76
80
83
88
88
88
102
126
65		1
88		1
95		1
95		1

## Sheet: Figure 3C
Figure 3C
Days	+/+			-/-
X	Mean	SEM	N	Mean	SEM	N
0	0	0		0	0	4
38	1.45822	1.00156	10	0	0	4
45	2.91643	2.00313	10	0	0	4
52	5.83286	4.00626	10	0	0	4
59	13.2151	7.79491	10	2.0944	2.0944	4
66	36.5674	22.2658	10	7.06858	7.06858	4
73	49.9657	24.5386	10	7.06858	7.06858	4
80	106.408	53.3319	10	26.8344	26.8344	4
87	284.858	166.982	10	193.642	173.648	4
94	631.793	374.079	10	427.991	393.621	4

## Sheet: Figure 3E
Figure 3E
+/+	-/-
0.026	0.006
0.059	0.023
0.283	0.153
0.457	0.023
8.282
1.037
0.073
9.926
0.629
0.928
0.011

[truncated: 79 more sheets: Figure 3F, Figure 3G, Figure 3H, Figure 3J, Figure 4C, Figure 4E, Figure 4G, Figure 4J, Figure 4L, Figure 4N, Figure 5- gating, Figure 5C, Figure 5E, Figure 5F, Figure 5G, Figure 5H, Figure 5I, Figure 5K, Figure 5L, Figure 5M …]
